# Supplementary material for: SSREnricher: a computational approach for large-scale identification of polymorphic microsatellites based on comparative transcriptome analysis
Source: PeerJ. 2020 Jul 2;8:e9372. doi: 10.7717/peerj.9372 (PMC7335497; doi:10.7717/peerj.9372)
Supplement: Supplemental Information 1 [file peerj-08-9372-s001.xlsx]

## Sheet: Grass crap
Polymorphism SSRs Table（In each column, "T1, T2" is the sample number, "DN ..." is the sequence name, nucleotides in "[...]" are SSR units, and the number at the end indicates the number of repetitions of the SSR unit.)
Polymorphism SSR 1	Polymorphism SSR 2	Polymorphism SSR 3	Polymorphism SSR 4	Polymorphism SSR 5	Polymorphism SSR 6	Polymorphism SSR 7	Polymorphism SSR 8	Polymorphism SSR 9	Polymorphism SSR 10	Polymorphism SSR 11	Polymorphism SSR 12	Polymorphism SSR 13	Polymorphism SSR 14	Polymorphism SSR 15
T2.DN48788_c1_g2_i2:['(AC/GT)7']	T1.DN72051_c0_g1_i1:['(AC/GT)8']
T2.DN78524_c0_g1_i1:['(AC/GT)20']	T2.DN78524_c0_g1_i2:['(AC/GT)13']	T1.DN81986_c0_g1_i1:['(AC/GT)10']	T1.DN81986_c0_g1_i2:['(AC/GT)10']
T2.DN44767_c0_g1_i2:['(AAG/CTT)7']	T1.DN25510_c0_g1_i1:['(AAG/CTT)8']
T2.DN48034_c0_g9_i1:['(GCA/TGC)6', '(CAG/CTG)5']	T1.DN292_c0_g1_i1:['(GCA/TGC)5', '(CAG/CTG)6']
T2.DN70055_c0_g1_i1:['(GGA/TCC)10']	T1.DN53009_c2_g1_i2:['(GGA/TCC)8']
T2.DN37607_c0_g1_i1:['(CAG/CTG)5']	T2.DN40786_c2_g2_i3:['(CAG/CTG)6']	T2.DN40786_c2_g2_i4:['(CAG/CTG)6']	T1.DN81988_c1_g2_i1:['(CAG/CTG)6']	T1.DN81988_c1_g2_i2:['(CAG/CTG)6']
T2.DN66629_c7_g8_i2:['(AC/GT)20']	T2.DN66629_c7_g8_i5:['(AC/GT)18']
T2.DN21757_c1_g1_i1:['(AC/GT)14']	T2.DN21757_c1_g1_i2:['(AC/GT)12']	T2.DN21757_c1_g1_i3:['(AC/GT)19']	T2.DN21757_c1_g1_i4:['(AC/GT)20']	T1.DN38589_c0_g1_i1:['(AC/GT)12']
T2.DN66629_c7_g8_i1:['(AC/GT)20']	T2.DN66629_c7_g8_i4:['(AC/GT)18']
T2.DN58067_c3_g1_i1:['(CA/TG)13']	T2.DN58067_c3_g1_i2:['(CA/TG)13']	T2.DN58067_c3_g1_i4:['(CA/TG)13']	T2.DN58067_c3_g1_i7:['(CA/TG)15']	T2.DN58067_c3_g1_i8:['(CA/TG)16']	T2.DN58067_c3_g1_i9:['(CA/TG)15']	T2.DN58067_c3_g1_i1:['(CA/TG)13']	T2.DN58067_c3_g1_i1:['(CA/TG)13']	T2.DN58067_c3_g1_i1:['(CA/TG)13']	T1.DN22865_c8_g6_i1:['(CA/TG)13']	T1.DN22865_c8_g6_i2:['(CA/TG)16']	T1.DN22865_c8_g6_i3:['(CA/TG)16']	T1.DN22865_c8_g6_i6:['(CA/TG)12']	T1.DN22865_c8_g6_i1:['(CA/TG)13']	T1.DN22865_c8_g6_i1:['(CA/TG)13']
T2.DN77689_c0_g1_i1:['(CA/TG)14']	T1.DN52999_c0_g1_i2:['(CA/TG)11']	T1.DN52999_c0_g1_i3:['(CA/TG)11']	T1.DN52999_c0_g1_i4:['(CA/TG)11']
T2.DN79616_c0_g2_i2:['(ATG/CAT)11']	T2.DN79616_c0_g2_i6:['(ATG/CAT)17']	T1.DN32748_c0_g1_i1:['(ATG/CAT)8']
T2.DN62745_c1_g1_i2:['(AC/GT)18']	T2.DN62745_c1_g1_i3:['(AC/GT)18']	T2.DN62745_c1_g1_i9:['(AC/GT)17']
T2.DN68195_c0_g1_i1:['(ATC/GAT)8']	T1.DN24856_c0_g1_i1:['(ATC/GAT)7']	T1.DN24856_c0_g2_i1:['(ATC/GAT)7']
T2.DN66613_c0_g2_i1:['(AC/GT)15']	T2.DN66613_c0_g2_i2:['(AC/GT)15']	T2.DN66613_c0_g2_i3:['(AC/GT)28']	T2.DN66613_c0_g2_i4:['(AC/GT)28']	T1.DN71536_c0_g1_i1:['(AC/GT)15']	T1.DN71536_c0_g1_i2:['(AC/GT)15']	T1.DN71536_c0_g1_i3:['(AC/GT)28']	T1.DN71536_c0_g1_i4:['(AC/GT)28']
T2.DN79616_c0_g2_i1:['(ATG/CAT)17']	T2.DN79616_c0_g2_i5:['(ATG/CAT)11']
T2.DN19285_c0_g2_i2:['(AC/GT)11']	T1.DN17888_c0_g1_i2:['(AC/GT)10']
T2.DN19634_c0_g2_i1:['(AC/GT)28']	T2.DN19634_c0_g4_i1:['(AC/GT)27']	T2.DN19634_c0_g5_i1:['(AC/GT)26']	T2.DN19634_c0_g6_i2:['(AC/GT)14']	T2.DN19634_c0_g6_i5:['(AC/GT)14']	T2.DN19634_c0_g7_i1:['(AC/GT)29']	T1.DN4151_c0_g2_i1:['(AC/GT)28']	T1.DN4151_c0_g2_i3:['(AC/GT)15']	T1.DN4151_c0_g2_i6:['(AC/GT)15']	T1.DN4151_c0_g2_i7:['(AC/GT)11']	T1.DN4151_c0_g2_i10:['(AC/GT)15']	T1.DN4151_c0_g2_i11:['(AC/GT)28']	T1.DN4151_c0_g2_i14:['(AC/GT)28']	T1.DN4151_c0_g2_i16:['(AC/GT)28']
T2.DN530_c0_g1_i1:['(CA/TG)6']	T1.DN81526_c0_g1_i1:['(CA/TG)7']
T2.DN35071_c0_g1_i3:['(AC/GT)6']	T1.DN46680_c1_g1_i6:['(AC/GT)8']	T1.DN46680_c1_g1_i8:['(AC/GT)8']
T2.DN71139_c0_g2_i2:['(AAT/ATT)9']	T2.DN71139_c0_g2_i3:['(AAT/ATT)13']	T2.DN71139_c0_g2_i5:['(AAT/ATT)13']	T2.DN71139_c0_g2_i7:['(AAT/ATT)9']
T2.DN58062_c1_g3_i1:['(AT/AT)7']	T1.DN17851_c1_g1_i1:['(AT/AT)6']	T1.DN17851_c1_g1_i3:['(AT/AT)6']
T2.DN76705_c0_g1_i1:['(AC/GT)9']	T1.DN62286_c0_g1_i1:['(AC/GT)8']
T2.DN54890_c0_g1_i1:['(TA/TA)7']	T2.DN77696_c0_g1_i1:['(TA/TA)6']	T1.DN60397_c2_g1_i1:['(TA/TA)8']
T2.DN76763_c0_g1_i1:['(TA/TA)13']	T2.DN76763_c0_g1_i2:['(TA/TA)14']
T2.DN56363_c0_g1_i1:['(TA/TA)18']	T2.DN56363_c0_g1_i2:['(TA/TA)12']	T1.DN72058_c0_g1_i1:['(TA/TA)18']	T1.DN72058_c0_g1_i2:['(TA/TA)12']
T2.DN76763_c0_g1_i3:['(TA/TA)14']	T2.DN76763_c0_g1_i4:['(TA/TA)13']
T2.DN9686_c9_g1_i1:['(AT/AT)8']	T1.DN6671_c0_g1_i1:['(AT/AT)9']
T2.DN71124_c0_g1_i2:['(AC/GT)20']	T2.DN71124_c0_g1_i3:['(AC/GT)14']
T2.DN71124_c0_g1_i1:['(AC/GT)14']	T2.DN71124_c0_g1_i4:['(AC/GT)20']	T1.DN39853_c0_g3_i1:['(AC/GT)19']
T2.DN85752_c0_g1_i1:['(GA/TC)20']	T2.DN85752_c0_g1_i2:['(GA/TC)12']
T2.DN69461_c0_g1_i1:['(CA/TG)12']	T2.DN69461_c0_g2_i1:['(CA/TG)12']	T1.DN41415_c0_g1_i1:['(CA/TG)8']	T1.DN41415_c0_g1_i4:['(CA/TG)8']
T2.DN58062_c1_g3_i3:['(AT/AT)7']	T1.DN17851_c1_g1_i2:['(AT/AT)6']
T1.DN46659_c8_g4_i2:['(AT/AT)20']	T1.DN46659_c8_g4_i3:['(AT/AT)14']
T2.DN48459_c0_g1_i1:['(AC/GT)12']	T1.DN82048_c3_g1_i4:['(AC/GT)20']
T1.DN6671_c0_g1_i5:['(AT/AT)6']	T1.DN6671_c0_g1_i8:['(AT/AT)9']
T2.DN77069_c1_g1_i2:['(AC/GT)6']	T1.DN34647_c0_g1_i1:['(AC/GT)7']	T1.DN34647_c0_g1_i2:['(AC/GT)7']
T2.DN19621_c0_g1_i2:['(TA/TA)10']	T2.DN19621_c0_g1_i5:['(TA/TA)10']	T1.DN23097_c0_g1_i1:['(TA/TA)9']
T2.DN50701_c0_g1_i1:['(CA/TG)13']	T2.DN50701_c0_g2_i1:['(CA/TG)12']
T2.DN47968_c0_g1_i1:['(AC/GT)11']	T1.DN53001_c1_g1_i1:['(AC/GT)10']	T1.DN53001_c1_g4_i1:['(AC/GT)12']	T1.DN53001_c1_g5_i1:['(AC/GT)10']	T1.DN53001_c1_g7_i1:['(AC/GT)12']
T2.DN87431_c0_g1_i1:['(CA/TG)17']	T2.DN87431_c0_g2_i1:['(CA/TG)17']	T2.DN87431_c0_g3_i1:['(CA/TG)16']	T2.DN87431_c0_g3_i2:['(CA/TG)16']	T1.DN29600_c0_g1_i1:['(CA/TG)21']
T2.DN72324_c0_g1_i2:['(AG/CT)20']	T2.DN72324_c0_g1_i3:['(AG/CT)13']	T1.DN70090_c1_g1_i4:['(AG/CT)12']	T1.DN70090_c1_g1_i5:['(AG/CT)20']
T2.DN14596_c0_g1_i1:['(AT/AT)6']	T1.DN40095_c0_g1_i1:['(AT/AT)7']
T1.DN46686_c0_g2_i4:['(AC/GT)7']	T1.DN46686_c0_g2_i5:['(AC/GT)12']
T2.DN38038_c0_g1_i1:['(CA/TG)16', '(CA/TG)6']	T2.DN38038_c0_g1_i4:['(CA/TG)6', '(CA/TG)12']
T2.DN80123_c0_g1_i1:['(GGA/TCC)8']	T2.DN80123_c0_g2_i1:['(GGA/TCC)9']
T2.DN81800_c0_g1_i1:['(ATG/CAT)17']	T2.DN81800_c0_g1_i2:['(ATG/CAT)11']
T2.DN11562_c0_g1_i1:['(AC/GT)30']	T2.DN11562_c0_g1_i2:['(AC/GT)17']
T1.DN456_c0_g1_i1:['(AC/GT)14']	T1.DN456_c0_g1_i2:['(AC/GT)16']
T2.DN71900_c0_g1_i1:['(AT/AT)7']	T1.DN42033_c0_g2_i1:['(AT/AT)6']	T1.DN42033_c0_g2_i2:['(AT/AT)6']
T2.DN29338_c1_g1_i1:['(AG/CT)12']	T2.DN29338_c1_g3_i1:['(AG/CT)12']	T1.DN49270_c0_g1_i1:['(AG/CT)14']	T1.DN49270_c0_g2_i1:['(AG/CT)13']
T2.DN39561_c1_g3_i3:['(CA/TG)9']	T1.DN37101_c0_g1_i1:['(CA/TG)12']
T2.DN52897_c0_g1_i1:['(TA/TA)14']	T2.DN52897_c0_g1_i2:['(TA/TA)22']
T1.DN69700_c0_g1_i1:['(AT/AT)13']	T1.DN69700_c0_g1_i2:['(AT/AT)33']
T2.DN8742_c0_g1_i2:['(GA/TC)7']	T2.DN8742_c0_g3_i1:['(GA/TC)7']	T1.DN50328_c0_g1_i2:['(GA/TC)6']
T2.DN41937_c1_g1_i1:['(AAT/ATT)7']	T2.DN47954_c0_g1_i1:['(AAT/ATT)6']	T2.DN47954_c0_g3_i1:['(AAT/ATT)6']	T1.DN52960_c6_g2_i2:['(AAT/ATT)6']
T2.DN67358_c0_g1_i1:['(AC/GT)16']	T2.DN67358_c0_g1_i3:['(AC/GT)13']	T1.DN40753_c0_g1_i2:['(AC/GT)18']
T2.DN10112_c0_g1_i1:['(TA/TA)7']	T1.DN44906_c0_g1_i1:['(TA/TA)6']
T2.DN76122_c0_g1_i1:['(AC/GT)10']	T1.DN2610_c1_g2_i1:['(AC/GT)10']	T1.DN21318_c0_g1_i1:['(AC/GT)9']	T1.DN21318_c0_g1_i2:['(AC/GT)9']
T2.DN52747_c0_g1_i2:['(AC/GT)18']	T2.DN52747_c0_g1_i6:['(AC/GT)19']	T2.DN52747_c0_g1_i8:['(AC/GT)15']	T2.DN52747_c0_g1_i9:['(AC/GT)23']
T2.DN19621_c0_g1_i3:['(TA/TA)10']	T1.DN23097_c0_g1_i2:['(TA/TA)9']
T2.DN9907_c1_g1_i3:['(TCA/TGA)7']	T1.DN12423_c0_g1_i1:['(TCA/TGA)8']
T2.DN30663_c0_g1_i2:['(CA/TG)10']	T1.DN20840_c0_g1_i1:['(CA/TG)11']
T1.DN52601_c6_g2_i2:['(TGAA/TTCA)12']	T1.DN52601_c6_g2_i3:['(TGAA/TTCA)9']	T1.DN52601_c6_g2_i8:['(TGAA/TTCA)7']	T1.DN52601_c6_g2_i9:['(TGAA/TTCA)8']	T1.DN52601_c6_g2_i1:['(TGAA/TTCA)8']
T2.DN78179_c0_g1_i1:['(AC/GT)8']	T1.DN69878_c0_g1_i1:['(AC/GT)7']	T1.DN69878_c0_g1_i2:['(AC/GT)7']
T2.DN55346_c0_g1_i1:['(AT/AT)19']	T1.DN54625_c0_g2_i1:['(AT/AT)10']
T2.DN24313_c0_g1_i1:['(AC/GT)20']	T2.DN24313_c0_g3_i1:['(AC/GT)18']	T2.DN24313_c0_g4_i1:['(AC/GT)15']	T2.DN24313_c0_g6_i1:['(AC/GT)14']	T2.DN24313_c0_g8_i1:['(AC/GT)16']	T2.DN24313_c0_g9_i1:['(AC/GT)17']	T1.DN50378_c1_g1_i1:['(AC/GT)16']
T2.DN22870_c0_g1_i1:['(TAA/TTA)6']	T1.DN25618_c0_g1_i1:['(TAA/TTA)5']
T2.DN78386_c6_g3_i2:['(CA/TG)18']	T2.DN78386_c6_g3_i3:['(CA/TG)16']	T1.DN51995_c0_g1_i1:['(CA/TG)18']
T2.DN4365_c0_g1_i1:['(CA/TG)23']	T2.DN4365_c0_g1_i4:['(CA/TG)16']
T2.DN36619_c0_g2_i1:['(AT/AT)10']	T1.DN60676_c0_g1_i1:['(AT/AT)9']
T2.DN19013_c0_g1_i1:['(AT/AT)10']	T1.DN2922_c0_g1_i1:['(AT/AT)9']
T2.DN71851_c6_g1_i1:['(AT/AT)8']	T1.DN39400_c0_g2_i1:['(AT/AT)8']	T1.DN39400_c0_g3_i1:['(AT/AT)11']	T1.DN39400_c0_g4_i1:['(AT/AT)11']	T1.DN39400_c0_g5_i1:['(AT/AT)8']
T2.DN74460_c0_g1_i8:['(CA/TG)7']	T1.DN70060_c0_g1_i1:['(CA/TG)9']
T2.DN4365_c0_g1_i2:['(CA/TG)16']	T2.DN4365_c0_g1_i6:['(CA/TG)24']
T2.DN75960_c8_g1_i1:['(GA/TC)24']	T2.DN75960_c8_g1_i2:['(GA/TC)18']
T2.DN47135_c0_g1_i1:['(AT/AT)21']	T2.DN47135_c0_g1_i3:['(AT/AT)24']
T2.DN15177_c0_g2_i1:['(TCA/TGA)5']	T1.DN38820_c0_g1_i1:['(TCA/TGA)7']
T2.DN86607_c0_g1_i1:['(AT/AT)7']	T1.DN21973_c0_g1_i1:['(AT/AT)10']
T2.DN80465_c0_g1_i1:['(AC/GT)18']	T2.DN80465_c0_g1_i2:['(AC/GT)15']	T1.DN49285_c0_g1_i1:['(AC/GT)18']	T1.DN49285_c0_g1_i2:['(AC/GT)18']
T2.DN68081_c0_g1_i1:['(TA/TA)13']	T1.DN8606_c0_g4_i1:['(TA/TA)12']
T2.DN38049_c0_g1_i1:['(TA/TA)7']	T1.DN17907_c0_g1_i2:['(TA/TA)8']	T1.DN17907_c0_g1_i3:['(TA/TA)8']
T2.DN3354_c0_g1_i2:['(CAG/CTG)10']	T1.DN58724_c0_g1_i1:['(CAG/CTG)8']
T1.DN52601_c6_g2_i1:['(TGAA/TTCA)8']	T1.DN52601_c6_g2_i4:['(TGAA/TTCA)9']	T1.DN52601_c6_g2_i5:['(TGAA/TTCA)8']	T1.DN52601_c6_g2_i6:['(TGAA/TTCA)12']	T1.DN52601_c6_g2_i7:['(TGAA/TTCA)9']	T1.DN52601_c6_g2_i1:['(TGAA/TTCA)8']
T2.DN2661_c2_g2_i5:['(AT/AT)7', '(AT/AT)8']	T1.DN33273_c0_g1_i1:['(AT/AT)8', '(AT/AT)6']
T2.DN2709_c0_g1_i1:['(AC/GT)8']	T2.DN2709_c0_g1_i4:['(AC/GT)8']	T1.DN14649_c0_g1_i1:['(AC/GT)9']
T2.DN37451_c0_g2_i1:['(CA/TG)16']	T2.DN37451_c0_g3_i2:['(CA/TG)21']	T2.DN37451_c0_g3_i3:['(CA/TG)15']
T2.DN40808_c0_g1_i1:['(CA/TG)6']	T2.DN40808_c0_g1_i2:['(CA/TG)6']	T1.DN51454_c0_g1_i1:['(CA/TG)7']
T2.DN9864_c2_g2_i1:['(AC/GT)6']	T2.DN9864_c2_g2_i2:['(AC/GT)6']	T2.DN9864_c2_g3_i1:['(AC/GT)6']	T1.DN33430_c0_g1_i1:['(AC/GT)9']
T2.DN9479_c0_g1_i1:['(CAG/CTG)10']	T1.DN58724_c0_g1_i2:['(CAG/CTG)8']
T2.DN9652_c5_g11_i1:['(AG/CT)14']	T2.DN9652_c5_g11_i2:['(AG/CT)8']	T2.DN9652_c5_g13_i1:['(AG/CT)6']
T2.DN41741_c0_g1_i1:['(TA/TA)8']	T1.DN56698_c0_g1_i1:['(TA/TA)7']
T2.DN75923_c6_g4_i1:['(GCA/TGC)5']	T1.DN73505_c0_g1_i1:['(GCA/TGC)7']
T2.DN15874_c0_g1_i1:['(GA/TC)7']	T2.DN15874_c0_g2_i1:['(GA/TC)7']	T1.DN33675_c0_g1_i1:['(GA/TC)11']	T1.DN33675_c0_g2_i1:['(GA/TC)11']
T2.DN81750_c0_g1_i1:['(CA/TG)24']	T2.DN81750_c0_g2_i1:['(CA/TG)18']	T2.DN81750_c0_g3_i1:['(CA/TG)14']	T2.DN81750_c0_g4_i1:['(CA/TG)12']	T2.DN81750_c0_g5_i1:['(CA/TG)23']	T2.DN81750_c0_g6_i1:['(CA/TG)13']	T2.DN81750_c0_g6_i2:['(CA/TG)21']	T1.DN25891_c0_g2_i1:['(CA/TG)22']	T1.DN25891_c0_g2_i2:['(CA/TG)13']
T2.DN42382_c0_g1_i1:['(ATC/GAT)10']	T1.DN63936_c0_g1_i1:['(ATC/GAT)8']
T2.DN15285_c0_g1_i1:['(CTC/GAG)8']	T1.DN53002_c1_g1_i1:['(CTC/GAG)7']
T2.DN25181_c0_g1_i1:['(AGC/GCT)6']	T1.DN53076_c0_g1_i1:['(AGC/GCT)5']
T2.DN71909_c0_g1_i1:['(AC/GT)21']	T2.DN71909_c0_g1_i2:['(AC/GT)21']	T2.DN71909_c0_g1_i3:['(AC/GT)21']	T2.DN71909_c0_g1_i4:['(AC/GT)21']	T2.DN71909_c0_g1_i5:['(AC/GT)21']	T1.DN59384_c0_g1_i2:['(AC/GT)29']
T2.DN75224_c0_g1_i1:['(CA/TG)8', '(AC/GT)6']	T1.DN60662_c0_g1_i1:['(CA/TG)8', '(AC/GT)6']	T1.DN60662_c0_g2_i1:['(CA/TG)6', '(AC/GT)6']
T2.DN19163_c0_g1_i1:['(AAC/GTT)10']	T2.DN19163_c0_g1_i2:['(AAC/GTT)9']	T1.DN2202_c0_g1_i1:['(AAC/GTT)8']
T2.DN30585_c1_g1_i1:['(AC/GT)18']	T2.DN30585_c1_g2_i1:['(AC/GT)14']	T2.DN30585_c1_g3_i2:['(AC/GT)16']	T1.DN18100_c0_g1_i2:['(AC/GT)16']
T2.DN47135_c0_g1_i2:['(AT/AT)21']	T2.DN47135_c0_g1_i4:['(AT/AT)24']
T1.DN63882_c0_g1_i1:['(TCA/TGA)6']	T1.DN63882_c0_g1_i4:['(TCA/TGA)7']
T2.DN61246_c0_g1_i1:['(CAG/CTG)10', '(AC/GT)8']	T1.DN55_c0_g1_i1:['(CAG/CTG)12', '(AC/GT)8']
T2.DN62545_c0_g1_i3:['(CA/TG)8']	T1.DN57514_c0_g1_i1:['(CA/TG)9']
T2.DN3105_c4_g19_i1:['(ATC/GAT)6']	T2.DN3105_c4_g19_i2:['(ATC/GAT)6']	T1.DN1775_c0_g1_i1:['(ATC/GAT)6']	T1.DN35290_c0_g1_i1:['(ATC/GAT)10']
T1.DN72779_c0_g1_i1:['(AT/AT)15']	T1.DN72779_c0_g1_i2:['(AT/AT)26']
T2.DN62370_c0_g1_i1:['(TGAA/TTCA)7']	T1.DN16002_c0_g2_i1:['(TGAA/TTCA)8']
T1.DN25891_c0_g2_i3:['(CA/TG)20']	T1.DN25891_c0_g2_i4:['(CA/TG)13']
T2.DN66619_c2_g9_i2:['(CA/TG)14']	T2.DN66619_c2_g9_i3:['(CA/TG)12']
T2.DN3077_c1_g3_i2:['(CA/TG)16']	T2.DN3077_c1_g3_i5:['(CA/TG)12']	T2.DN3077_c1_g3_i6:['(CA/TG)13']
T1.DN66502_c0_g1_i1:['(AC/GT)20']	T1.DN66502_c0_g2_i1:['(AC/GT)12']
T2.DN66635_c1_g1_i1:['(CA/TG)18']	T2.DN66635_c1_g1_i3:['(CA/TG)14']	T1.DN14595_c0_g1_i4:['(CA/TG)14']
T2.DN53907_c1_g8_i2:['(AG/CT)7']	T1.DN20725_c0_g1_i1:['(AG/CT)6']
T2.DN2014_c0_g2_i2:['(AG/CT)13']	T2.DN42761_c0_g1_i1:['(AG/CT)12']	T1.DN65313_c0_g1_i1:['(AG/CT)7']
T2.DN9688_c2_g1_i1:['(TA/TA)12']	T2.DN9688_c2_g1_i2:['(TA/TA)18']	T1.DN52981_c1_g2_i1:['(TA/TA)11']
T1.DN20820_c1_g1_i1:['(TA/TA)17']	T1.DN20820_c1_g1_i2:['(TA/TA)13']
T2.DN21118_c0_g1_i1:['(GA/TC)30']	T2.DN21118_c0_g2_i1:['(GA/TC)21']	T2.DN21118_c0_g3_i1:['(GA/TC)22']	T2.DN21118_c0_g4_i1:['(GA/TC)19']	T2.DN21118_c0_g5_i1:['(GA/TC)25']	T2.DN21118_c0_g6_i1:['(GA/TC)18']	T2.DN21118_c0_g7_i1:['(GA/TC)16']	T2.DN21118_c0_g8_i1:['(GA/TC)27']	T2.DN85720_c0_g4_i1:['(GA/TC)29']
T2.DN27371_c0_g1_i1:['(TA/TA)13']	T2.DN27371_c0_g1_i4:['(TA/TA)19']	T1.DN1946_c0_g1_i1:['(TA/TA)14']
T2.DN22007_c0_g1_i1:['(GA/TC)28']	T2.DN22007_c0_g1_i2:['(GA/TC)17']
T2.DN27371_c0_g1_i2:['(TA/TA)13']	T2.DN27371_c0_g1_i3:['(TA/TA)19']	T1.DN1946_c0_g1_i2:['(TA/TA)14']
T2.DN35475_c0_g1_i2:['(TCA/TGA)7']	T1.DN63882_c0_g1_i2:['(TCA/TGA)7']	T1.DN63882_c0_g1_i3:['(TCA/TGA)6']
T2.DN66635_c1_g1_i2:['(CA/TG)14']	T2.DN66635_c1_g1_i4:['(CA/TG)18']	T1.DN14595_c0_g1_i1:['(CA/TG)14']	T1.DN14595_c0_g1_i2:['(CA/TG)14']
T2.DN82490_c0_g1_i2:['(CA/TG)21']	T2.DN82490_c0_g1_i3:['(CA/TG)13']	T1.DN8598_c0_g1_i1:['(CA/TG)13']	T1.DN8598_c0_g1_i2:['(CA/TG)21']
T2.DN74514_c0_g1_i2:['(GCA/TGC)11']	T1.DN29144_c0_g1_i1:['(GCA/TGC)11']	T1.DN29144_c0_g2_i1:['(GCA/TGC)12']
T2.DN64019_c0_g2_i1:['(TA/TA)17']	T2.DN64019_c0_g2_i2:['(TA/TA)26']
T2.DN46211_c0_g1_i1:['(AC/GT)21']	T2.DN46211_c0_g2_i1:['(AC/GT)12']	T2.DN46211_c0_g4_i1:['(AC/GT)15']	T2.DN46211_c0_g5_i1:['(AC/GT)14']	T2.DN46211_c0_g8_i1:['(AC/GT)17']	T2.DN74987_c0_g8_i1:['(AC/GT)15']	T1.DN35973_c0_g5_i1:['(AC/GT)17']	T1.DN53693_c1_g3_i1:['(AC/GT)21']	T1.DN53693_c1_g3_i2:['(AC/GT)15']
T2.DN37501_c0_g5_i2:['(TA/TA)16']	T2.DN37501_c0_g5_i3:['(TA/TA)25']	T1.DN7140_c0_g1_i1:['(TA/TA)25']	T1.DN7140_c0_g1_i5:['(TA/TA)16']
T2.DN30117_c0_g1_i1:['(AT/AT)6']	T1.DN70403_c0_g1_i1:['(AT/AT)7']	T1.DN70403_c0_g2_i1:['(AT/AT)7']	T1.DN70403_c0_g3_i1:['(AT/AT)7']
T2.DN25766_c0_g1_i1:['(AC/GT)8']	T1.DN61816_c0_g1_i1:['(AC/GT)9']
T2.DN40924_c0_g1_i1:['(GGA/TCC)16']	T2.DN40924_c0_g1_i2:['(GGA/TCC)12']
T2.DN44744_c6_g9_i1:['(AT/AT)7', '(AT/AT)9']	T1.DN71608_c2_g4_i1:['(AT/AT)7', '(AT/AT)8']
T2.DN75914_c0_g4_i4:['(AC/GT)6']	T1.DN77522_c0_g1_i1:['(AC/GT)11']	T1.DN77522_c0_g2_i1:['(AC/GT)11']
T2.DN36628_c0_g1_i1:['(AC/GT)7', '(CA/TG)12']	T2.DN36628_c0_g1_i2:['(AC/GT)7', '(CA/TG)19']
T2.DN76765_c1_g1_i1:['(CA/TG)17']	T2.DN76765_c1_g1_i2:['(CA/TG)23']	T1.DN11364_c0_g1_i1:['(CA/TG)15']
T2.DN55839_c0_g1_i1:['(ATG/CAT)6']	T1.DN60388_c0_g1_i1:['(ATG/CAT)5']
T2.DN61110_c0_g1_i1:['(AC/GT)15']	T2.DN61110_c0_g2_i1:['(AC/GT)19']	T2.DN61110_c0_g3_i1:['(AC/GT)18']	T2.DN61110_c0_g4_i1:['(AC/GT)14']
T2.DN37501_c0_g5_i1:['(TA/TA)16']	T2.DN37501_c0_g5_i7:['(TA/TA)25']	T1.DN7140_c0_g1_i2:['(TA/TA)25']	T1.DN7140_c0_g1_i4:['(TA/TA)16']
T2.DN37786_c0_g1_i2:['(AC/GT)13']	T2.DN37786_c0_g1_i8:['(AC/GT)17']
T2.DN74528_c6_g1_i1:['(CA/TG)19']	T2.DN74528_c6_g2_i1:['(CA/TG)14']	T2.DN74528_c6_g4_i1:['(CA/TG)13']	T2.DN74528_c6_g5_i1:['(CA/TG)15']	T1.DN38531_c0_g1_i1:['(CA/TG)13']	T1.DN38531_c0_g2_i1:['(CA/TG)19']	T1.DN38531_c0_g3_i1:['(CA/TG)18']	T1.DN38531_c0_g4_i1:['(CA/TG)15']	T1.DN38531_c0_g5_i1:['(CA/TG)14']
T2.DN38376_c0_g1_i1:['(AC/GT)18']	T2.DN38376_c0_g1_i2:['(AC/GT)41']	T2.DN38376_c0_g1_i3:['(AC/GT)18']	T1.DN39451_c0_g1_i1:['(AC/GT)18']
T2.DN8760_c3_g1_i1:['(CA/TG)8']	T2.DN8760_c3_g2_i1:['(CA/TG)8']	T2.DN8760_c3_g3_i1:['(CA/TG)8']	T1.DN16474_c0_g1_i1:['(CA/TG)6']	T1.DN16474_c0_g2_i1:['(CA/TG)6']
T2.DN74993_c0_g1_i1:['(AT/AT)12']	T2.DN74993_c0_g1_i2:['(AT/AT)20']
T1.DN65735_c0_g1_i1:['(CA/TG)17']	T1.DN65735_c0_g1_i2:['(CA/TG)17']	T1.DN65735_c0_g1_i3:['(CA/TG)23']	T1.DN65735_c0_g1_i4:['(CA/TG)23']
T2.DN81769_c0_g1_i2:['(CA/TG)17']	T1.DN64471_c0_g2_i1:['(CA/TG)19']	T1.DN64471_c0_g2_i4:['(CA/TG)12']
T2.DN74464_c0_g1_i1:['(CA/TG)8']	T1.DN4894_c0_g1_i1:['(CA/TG)6']
T2.DN24190_c0_g2_i1:['(AC/GT)26']	T2.DN24190_c0_g5_i1:['(AC/GT)20']	T2.DN24190_c0_g5_i2:['(AC/GT)12']	T2.DN24190_c0_g9_i1:['(AC/GT)13']
T2.DN4287_c0_g1_i1:['(CA/TG)23']	T2.DN4287_c0_g2_i1:['(CA/TG)27']	T2.DN4287_c0_g5_i1:['(CA/TG)22']	T2.DN4287_c0_g6_i1:['(CA/TG)18']	T1.DN33669_c0_g1_i1:['(CA/TG)23']	T1.DN33669_c0_g1_i3:['(CA/TG)16']	T1.DN33669_c0_g1_i4:['(CA/TG)23']
T2.DN40787_c0_g1_i1:['(AC/GT)10']	T2.DN40787_c0_g1_i2:['(AC/GT)10']	T2.DN40787_c0_g1_i3:['(AC/GT)10']	T2.DN40787_c0_g1_i4:['(AC/GT)10']	T1.DN40426_c0_g1_i1:['(AC/GT)9']	T1.DN40426_c0_g1_i2:['(AC/GT)9']	T1.DN40426_c0_g1_i3:['(AC/GT)9']	T1.DN40426_c0_g1_i4:['(AC/GT)9']
T2.DN46204_c0_g1_i1:['(AC/GT)8']	T2.DN46204_c0_g1_i3:['(AC/GT)7']	T1.DN22907_c2_g1_i1:['(AC/GT)7']	T1.DN22907_c2_g1_i6:['(AC/GT)8']	T1.DN22907_c2_g1_i8:['(AC/GT)7']	T1.DN22907_c2_g1_i1:['(AC/GT)7']
T2.DN37786_c0_g1_i1:['(AC/GT)13']	T2.DN37786_c0_g1_i5:['(AC/GT)17']
T2.DN48658_c0_g2_i1:['(GGA/TCC)6']	T1.DN13578_c0_g1_i1:['(GGA/TCC)5']	T1.DN13578_c0_g2_i1:['(GGA/TCC)5']
T2.DN46204_c0_g1_i2:['(AC/GT)8']	T2.DN46204_c0_g1_i4:['(AC/GT)7']	T1.DN22907_c2_g1_i2:['(AC/GT)7']	T1.DN22907_c2_g1_i9:['(AC/GT)8']
T2.DN55906_c0_g2_i1:['(CA/TG)7']	T1.DN302_c0_g1_i1:['(CA/TG)6']
T2.DN58069_c0_g1_i1:['(CA/TG)14']	T2.DN58069_c0_g2_i1:['(CA/TG)16']	T1.DN17857_c0_g1_i1:['(CA/TG)18']	T1.DN17857_c0_g1_i2:['(CA/TG)12']
T1.DN22865_c8_g3_i1:['(AC/GT)10']	T1.DN22865_c8_g3_i2:['(AC/GT)11']
T2.DN15561_c0_g1_i1:['(CA/TG)16']	T2.DN15561_c0_g2_i1:['(CA/TG)13']	T2.DN15561_c0_g3_i2:['(CA/TG)17']	T2.DN15561_c0_g4_i1:['(CA/TG)12']	T1.DN54608_c1_g1_i1:['(CA/TG)23']	T1.DN54608_c1_g2_i2:['(CA/TG)16']	T1.DN54608_c1_g3_i1:['(CA/TG)18']	T1.DN54608_c1_g4_i1:['(CA/TG)12']
T2.DN44464_c0_g1_i1:['(CA/TG)9']	T1.DN40340_c0_g1_i1:['(CA/TG)8']
T2.DN14573_c0_g1_i2:['(CA/TG)30']	T2.DN14573_c0_g1_i3:['(CA/TG)13']	T2.DN14573_c0_g1_i4:['(CA/TG)23']	T1.DN28567_c0_g1_i1:['(CA/TG)13']
T1.DN22400_c0_g4_i1:['(GA/TC)22']	T1.DN22400_c0_g4_i2:['(GA/TC)22']	T1.DN22400_c0_g4_i3:['(GA/TC)15']	T1.DN22400_c0_g4_i4:['(GA/TC)15']
T2.DN9818_c0_g2_i1:['(AAAC/GTTT)6']	T1.DN38558_c0_g1_i1:['(AAAC/GTTT)5']	T1.DN38558_c0_g1_i3:['(AAAC/GTTT)5']
T1.DN73017_c0_g1_i1:['(TCA/TGA)6']	T1.DN73017_c0_g1_i2:['(TCA/TGA)6']	T1.DN73017_c0_g1_i3:['(TCA/TGA)7']	T1.DN73017_c0_g1_i4:['(TCA/TGA)7']
T2.DN22658_c0_g1_i1:['(AT/AT)12']	T2.DN22658_c0_g1_i2:['(AT/AT)18']	T1.DN54954_c0_g1_i1:['(AT/AT)7']
T2.DN48026_c1_g1_i1:['(TAA/TTA)7']	T1.DN46700_c0_g3_i1:['(TAA/TTA)15']	T1.DN46700_c0_g3_i2:['(TAA/TTA)19']
T2.DN61295_c0_g1_i1:['(TA/TA)19']	T2.DN61295_c0_g1_i2:['(TA/TA)19']	T2.DN61295_c0_g1_i3:['(TA/TA)19']	T1.DN43498_c0_g1_i1:['(TA/TA)15']
T2.DN1988_c0_g1_i5:['(CA/TG)18']	T2.DN1988_c0_g1_i6:['(CA/TG)12']	T1.DN22841_c2_g1_i1:['(CA/TG)13']
T2.DN54076_c0_g1_i1:['(AACA/TGTT)6']	T2.DN54076_c0_g2_i1:['(AACA/TGTT)6']	T1.DN60748_c0_g1_i1:['(AACA/TGTT)5']	T1.DN60748_c0_g2_i1:['(AACA/TGTT)5']
T2.DN54462_c0_g2_i3:['(AC/GT)15']	T2.DN54462_c0_g2_i4:['(AC/GT)21']
T2.DN14563_c0_g1_i1:['(CA/TG)18']	T1.DN50269_c0_g1_i1:['(CA/TG)15']
T2.DN78414_c5_g1_i1:['(TA/TA)13']	T1.DN2643_c1_g4_i1:['(TA/TA)16']
T2.DN83053_c1_g1_i2:['(CA/TG)10']	T1.DN22472_c2_g1_i5:['(CA/TG)7']
T2.DN54822_c0_g1_i1:['(TA/TA)12']	T1.DN11969_c0_g1_i1:['(TA/TA)11']
T2.DN22159_c0_g1_i1:['(CA/TG)21']	T2.DN22159_c0_g1_i2:['(CA/TG)27']	T1.DN30431_c0_g1_i1:['(CA/TG)25']
T2.DN77433_c0_g1_i1:['(AAC/GTT)6']	T1.DN65198_c0_g1_i1:['(AAC/GTT)7']
T2.DN41994_c0_g1_i1:['(CA/TG)17']	T1.DN34612_c2_g2_i1:['(CA/TG)15']
T2.DN19634_c0_g1_i1:['(AC/GT)17']	T2.DN19634_c0_g8_i1:['(AC/GT)13']	T1.DN4151_c0_g2_i8:['(AC/GT)15']	T1.DN4151_c0_g4_i1:['(AC/GT)13']	T1.DN4151_c0_g5_i1:['(AC/GT)12']
T2.DN11760_c0_g1_i1:['(AC/GT)14']	T2.DN11760_c0_g1_i2:['(AC/GT)29']	T1.DN28879_c4_g3_i1:['(AC/GT)14']	T1.DN28879_c4_g3_i2:['(AC/GT)32']
T2.DN66652_c0_g2_i1:['(AG/CT)9', '(GA/TC)6']	T2.DN66652_c0_g2_i2:['(AG/CT)9', '(GA/TC)6']	T1.DN61586_c0_g1_i1:['(AG/CT)8', '(GA/TC)6']
T2.DN58432_c0_g1_i1:['(TAA/TTA)16']	T2.DN58432_c0_g1_i2:['(TAA/TTA)12']	T1.DN81206_c0_g1_i1:['(TAA/TTA)16']	T1.DN81206_c0_g1_i2:['(TAA/TTA)12']
T2.DN55198_c0_g1_i1:['(AT/AT)7']	T1.DN26845_c0_g1_i1:['(AT/AT)6']
T2.DN86999_c0_g1_i1:['(TCA/TGA)5']	T1.DN24365_c0_g1_i2:['(TCA/TGA)6']
T2.DN53458_c0_g1_i2:['(TA/TA)13', '(AC/GT)19']	T2.DN53458_c0_g1_i4:['(TA/TA)20', '(AC/GT)19']	T2.DN53458_c0_g1_i5:['(TA/TA)20', '(AC/GT)13']
T2.DN19285_c0_g2_i1:['(AC/GT)11']	T1.DN17888_c0_g1_i1:['(AC/GT)10']
T2.DN37941_c0_g1_i1:['(TA/TA)7']	T1.DN79658_c0_g1_i1:['(TA/TA)6']
T1.DN25898_c0_g1_i1:['(GA/TC)12']	T1.DN25898_c0_g1_i2:['(GA/TC)13']
T2.DN48027_c9_g1_i1:['(CAG/CTG)8']	T1.DN69877_c0_g1_i1:['(CAG/CTG)5']
T2.DN75884_c4_g5_i3:['(AT/AT)7']	T2.DN75884_c4_g5_i7:['(AT/AT)6']	T2.DN75884_c4_g5_i1:['(AT/AT)7']
T2.DN7415_c0_g1_i1:['(TCA/TGA)11']	T2.DN7415_c0_g2_i1:['(TCA/TGA)8']	T2.DN7415_c0_g3_i1:['(TCA/TGA)10']
T1.DN71282_c0_g1_i1:['(AC/GT)9']	T1.DN71282_c0_g2_i1:['(AC/GT)8']
T2.DN16111_c0_g1_i1:['(CA/TG)8']	T1.DN71058_c0_g1_i1:['(CA/TG)9']
T2.DN24348_c0_g2_i1:['(CA/TG)16', '(TA/TA)12']	T2.DN24348_c0_g2_i2:['(CA/TG)16', '(TA/TA)20']
T2.DN1988_c0_g1_i2:['(CA/TG)12']	T2.DN1988_c0_g1_i4:['(CA/TG)18']	T1.DN22841_c2_g4_i1:['(CA/TG)18']
T2.DN80128_c2_g1_i1:['(CA/TG)16', '(AC/GT)6']	T1.DN54313_c0_g1_i1:['(CA/TG)12', '(AC/GT)6']	T1.DN54313_c0_g2_i1:['(CA/TG)13', '(AC/GT)6']
T1.DN70798_c0_g1_i1:['(AC/GT)12']	T1.DN70798_c0_g1_i2:['(AC/GT)18']
T2.DN41950_c0_g1_i5:['(AAAT/ATTT)8']	T1.DN30862_c0_g1_i1:['(AAAT/ATTT)7']
T1.DN59542_c0_g1_i1:['(AAAT/ATTT)9', '(AC/GT)8']	T1.DN59542_c0_g2_i1:['(AAAT/ATTT)8', '(AC/GT)8']
T2.DN37292_c0_g1_i1:['(AC/GT)9']	T1.DN43039_c0_g1_i1:['(AC/GT)10']
T2.DN15338_c0_g1_i1:['(AAT/ATT)16']	T1.DN4698_c0_g1_i1:['(AAT/ATT)11']	T1.DN4698_c0_g1_i2:['(AAT/ATT)16']
T1.DN37308_c0_g1_i1:['(CA/TG)65']	T1.DN37308_c0_g1_i3:['(CA/TG)45']
T2.DN55916_c0_g1_i1:['(ACA/TGT)7']	T1.DN27798_c0_g1_i2:['(ACA/TGT)8']
T2.DN77437_c0_g1_i1:['(AC/GT)17']	T1.DN60964_c6_g1_i1:['(AC/GT)12']
T1.DN55250_c0_g2_i1:['(AT/AT)13']	T1.DN55250_c0_g2_i2:['(AT/AT)19']
T2.DN55992_c0_g1_i3:['(TA/TA)7']	T1.DN1869_c0_g2_i1:['(TA/TA)6']
T2.DN50969_c0_g1_i1:['(GA/TC)18']	T2.DN50969_c0_g3_i1:['(GA/TC)23']	T2.DN50969_c0_g4_i1:['(GA/TC)27']	T2.DN50969_c0_g5_i1:['(GA/TC)25']	T2.DN50969_c0_g6_i1:['(GA/TC)16']	T2.DN50969_c0_g7_i1:['(GA/TC)32']	T2.DN50969_c0_g8_i1:['(GA/TC)17']	T2.DN50969_c0_g9_i1:['(GA/TC)24']
T2.DN54462_c0_g2_i1:['(AC/GT)21']	T2.DN54462_c0_g2_i2:['(AC/GT)15']
T2.DN42259_c0_g1_i1:['(AC/GT)15']	T1.DN35529_c0_g1_i1:['(AC/GT)12']	T1.DN35529_c0_g2_i1:['(AC/GT)17']
T1.DN2672_c1_g1_i3:['(AG/CT)13']	T1.DN2672_c1_g1_i5:['(AG/CT)20']
T2.DN38405_c0_g1_i1:['(CTC/GAG)7']	T2.DN38405_c0_g1_i2:['(CTC/GAG)5']
T2.DN80484_c0_g3_i1:['(AT/AT)7']	T1.DN6704_c0_g1_i1:['(AT/AT)6']
T2.DN41965_c0_g1_i1:['(AC/GT)14']	T1.DN35560_c0_g1_i1:['(AC/GT)12']
T1.DN48042_c0_g1_i1:['(GA/TC)18']	T1.DN48042_c0_g1_i2:['(GA/TC)12']
T2.DN68261_c3_g2_i1:['(AC/GT)9']	T1.DN39266_c3_g1_i1:['(AC/GT)8']
T2.DN78508_c1_g1_i1:['(CA/TG)25']	T2.DN78508_c1_g2_i1:['(CA/TG)17']	T2.DN78508_c1_g4_i1:['(CA/TG)33']	T2.DN78508_c1_g5_i1:['(CA/TG)19']	T2.DN78508_c1_g6_i1:['(CA/TG)22']	T2.DN78508_c1_g7_i1:['(CA/TG)23']	T2.DN78508_c1_g8_i1:['(CA/TG)20']	T2.DN78508_c1_g9_i1:['(CA/TG)29']	T1.DN10690_c0_g1_i1:['(CA/TG)25']	T1.DN10690_c0_g2_i1:['(CA/TG)24']	T1.DN10690_c0_g2_i2:['(CA/TG)18']	T1.DN10690_c0_g3_i1:['(CA/TG)29']
T2.DN64447_c1_g2_i1:['(AC/GT)20']	T2.DN64447_c1_g3_i1:['(AC/GT)16']	T2.DN64447_c1_g4_i1:['(AC/GT)17']	T2.DN64447_c1_g5_i1:['(AC/GT)23']	T2.DN64447_c1_g6_i1:['(AC/GT)13']	T2.DN64447_c1_g7_i1:['(AC/GT)21']	T2.DN64447_c1_g8_i1:['(AC/GT)19']	T2.DN64447_c1_g9_i1:['(AC/GT)12']	T2.DN73787_c1_g1_i1:['(AC/GT)12']	T1.DN16507_c0_g1_i1:['(AC/GT)16']	T1.DN16507_c0_g2_i1:['(AC/GT)21']	T1.DN16507_c0_g3_i1:['(AC/GT)19']	T1.DN16507_c0_g4_i1:['(AC/GT)13']	T1.DN16507_c0_g5_i1:['(AC/GT)15']	T1.DN16507_c0_g6_i1:['(AC/GT)12']	T1.DN16507_c0_g7_i1:['(AC/GT)18']
T2.DN62821_c6_g2_i1:['(CA/TG)21']	T1.DN70794_c1_g1_i1:['(CA/TG)14']	T1.DN70794_c1_g2_i1:['(CA/TG)18']
T1.DN22907_c2_g1_i4:['(AC/GT)8']	T1.DN22907_c2_g1_i5:['(AC/GT)7']
T2.DN72647_c0_g1_i1:['(ATC/GAT)10']	T2.DN72647_c0_g2_i1:['(ATC/GAT)9']	T2.DN72647_c0_g3_i1:['(ATC/GAT)8']
T2.DN83053_c1_g1_i1:['(CA/TG)10']	T1.DN22472_c2_g1_i4:['(CA/TG)7']
T1.DN79925_c0_g1_i1:['(AC/GT)21']	T1.DN79925_c0_g2_i1:['(AC/GT)22']	T1.DN79925_c0_g3_i1:['(AC/GT)15']	T1.DN79925_c0_g4_i1:['(AC/GT)16']	T1.DN79925_c0_g5_i1:['(AC/GT)13']	T1.DN79925_c0_g6_i1:['(AC/GT)14']	T1.DN79925_c0_g7_i1:['(AC/GT)20']	T1.DN79925_c0_g8_i1:['(AC/GT)12']	T1.DN79925_c0_g9_i1:['(AC/GT)18']
T2.DN18978_c0_g1_i1:['(TAA/TTA)16']	T2.DN18978_c0_g1_i2:['(TAA/TTA)12']	T1.DN49473_c0_g1_i1:['(TAA/TTA)8']
T1.DN37308_c0_g1_i2:['(CA/TG)65']	T1.DN37308_c0_g1_i4:['(CA/TG)45']
T2.DN57959_c0_g1_i1:['(CA/TG)7']	T1.DN13574_c0_g1_i1:['(CA/TG)9']	T1.DN13574_c0_g2_i1:['(CA/TG)9']
T2.DN80540_c0_g1_i1:['(AG/CT)8']	T2.DN80540_c0_g2_i1:['(AG/CT)8']	T1.DN80398_c0_g1_i1:['(AG/CT)7']
T2.DN74946_c0_g1_i1:['(AC/GT)14']	T2.DN74946_c0_g2_i1:['(AC/GT)12']	T2.DN74946_c0_g3_i1:['(AC/GT)16']	T1.DN33312_c0_g1_i1:['(AC/GT)17']	T1.DN33312_c0_g2_i1:['(AC/GT)12']	T1.DN33312_c0_g3_i1:['(AC/GT)14']	T1.DN33312_c0_g4_i1:['(AC/GT)13']
T2.DN53997_c5_g1_i1:['(CA/TG)19']	T2.DN53997_c5_g2_i4:['(CA/TG)17']	T2.DN53997_c5_g2_i5:['(CA/TG)18']	T1.DN4132_c1_g3_i5:['(CA/TG)20']
T2.DN11401_c0_g1_i1:['(TA/TA)12']	T1.DN26374_c0_g1_i1:['(TA/TA)18']
T2.DN52389_c1_g1_i1:['(CA/TG)16']	T1.DN68114_c0_g2_i1:['(CA/TG)18']	T1.DN68114_c0_g3_i1:['(CA/TG)13']	T1.DN68114_c0_g4_i1:['(CA/TG)12']	T1.DN68114_c0_g6_i1:['(CA/TG)16']	T1.DN68114_c0_g7_i1:['(CA/TG)15']	T1.DN68114_c0_g9_i1:['(CA/TG)17']
T2.DN4254_c0_g1_i1:['(ATA/TAT)12']	T1.DN17869_c0_g1_i1:['(ATA/TAT)12']	T1.DN17869_c0_g1_i2:['(ATA/TAT)8']
T2.DN29481_c1_g1_i1:['(ATA/TAT)9']	T1.DN54504_c1_g1_i1:['(ATA/TAT)8']
T2.DN84966_c0_g1_i1:['(TA/TA)15']	T2.DN84966_c0_g2_i1:['(TA/TA)18']	T2.DN84966_c0_g3_i1:['(TA/TA)16']
T2.DN2709_c0_g1_i3:['(AC/GT)8']	T1.DN14649_c0_g1_i2:['(AC/GT)9']
T2.DN24607_c0_g1_i1:['(CA/TG)12']	T1.DN57401_c0_g1_i1:['(CA/TG)13']
T2.DN64873_c0_g1_i1:['(AC/GT)12']	T2.DN64873_c0_g2_i1:['(AC/GT)12']	T1.DN19383_c0_g1_i1:['(AC/GT)11']
T2.DN21337_c3_g1_i1:['(CA/TG)16']	T2.DN21337_c3_g2_i1:['(CA/TG)15']	T2.DN21337_c3_g3_i1:['(CA/TG)13']	T2.DN21337_c3_g4_i1:['(CA/TG)12']	T1.DN6917_c0_g1_i1:['(CA/TG)13']	T1.DN6917_c0_g2_i1:['(CA/TG)12']	T1.DN6917_c0_g3_i1:['(CA/TG)14']	T1.DN6917_c0_g5_i1:['(CA/TG)15']	T1.DN6917_c0_g6_i1:['(CA/TG)16']
T2.DN68289_c6_g1_i5:['(AC/GT)11']	T1.DN81956_c4_g1_i1:['(AC/GT)7']
T2.DN25214_c0_g1_i1:['(AC/GT)12']	T2.DN25214_c0_g3_i1:['(AC/GT)14']	T2.DN25214_c0_g6_i1:['(AC/GT)18']	T2.DN25214_c0_g8_i1:['(AC/GT)13']	T2.DN25214_c0_g9_i1:['(AC/GT)16']	T1.DN81256_c0_g1_i2:['(AC/GT)14']	T1.DN81256_c0_g2_i1:['(AC/GT)12']	T1.DN81256_c0_g3_i1:['(AC/GT)15']	T1.DN81256_c0_g4_i1:['(AC/GT)16']
T2.DN57782_c0_g1_i1:['(AC/GT)19']	T2.DN57782_c0_g1_i2:['(AC/GT)19']	T2.DN57782_c0_g1_i3:['(AC/GT)13']
T2.DN62740_c7_g3_i1:['(CA/TG)7']	T1.DN22831_c7_g8_i1:['(CA/TG)8']
T2.DN52861_c0_g1_i1:['(CA/TG)16']	T1.DN34064_c0_g1_i1:['(CA/TG)18']
T2.DN49469_c0_g1_i1:['(CA/TG)6']	T2.DN49469_c0_g1_i2:['(CA/TG)6']	T1.DN61904_c0_g1_i1:['(CA/TG)7']
T1.DN81291_c0_g2_i1:['(AC/GT)15']	T1.DN81291_c0_g3_i1:['(AC/GT)12']	T1.DN81291_c0_g4_i1:['(AC/GT)13']
T2.DN10636_c0_g1_i1:['(TA/TA)6', '(TA/TA)12']	T2.DN10636_c0_g1_i2:['(TA/TA)18', '(TA/TA)6']
T1.DN57932_c0_g1_i1:['(AT/AT)18']	T1.DN57932_c0_g2_i1:['(AT/AT)15']	T1.DN57932_c0_g3_i1:['(AT/AT)17']	T1.DN57932_c0_g4_i1:['(AT/AT)14']
T2.DN40888_c0_g1_i1:['(GAAA/TTTC)14']	T2.DN40888_c0_g1_i2:['(GAAA/TTTC)10']	T2.DN40888_c0_g2_i1:['(GAAA/TTTC)14']	T2.DN40888_c0_g2_i2:['(GAAA/TTTC)10']
T2.DN74678_c0_g1_i1:['(ATTA/TAAT)5']	T1.DN63679_c0_g1_i1:['(ATTA/TAAT)6']
T2.DN45044_c0_g1_i1:['(CA/TG)19']	T1.DN34215_c0_g1_i1:['(CA/TG)17']
T2.DN63638_c0_g1_i1:['(TCA/TGA)10']	T1.DN34654_c0_g1_i1:['(TCA/TGA)8']
T2.DN75221_c0_g1_i1:['(GA/TC)26']	T2.DN75221_c0_g2_i1:['(GA/TC)23']
T2.DN74491_c0_g3_i1:['(AC/GT)9']	T2.DN74491_c0_g3_i2:['(AC/GT)7']
T2.DN22899_c0_g1_i1:['(AC/GT)17']	T1.DN70796_c0_g1_i1:['(AC/GT)17']	T1.DN70796_c0_g2_i1:['(AC/GT)12']
T2.DN30092_c0_g1_i1:['(AC/GT)20']	T2.DN30092_c0_g1_i2:['(AC/GT)13']	T2.DN30092_c0_g2_i1:['(AC/GT)19']	T2.DN30092_c0_g4_i1:['(AC/GT)15']	T1.DN65773_c0_g1_i1:['(AC/GT)20']	T1.DN65773_c0_g2_i1:['(AC/GT)15']	T1.DN65773_c0_g3_i1:['(AC/GT)13']
T2.DN75216_c0_g1_i1:['(GA/TC)17']	T2.DN75216_c0_g2_i1:['(GA/TC)12']	T2.DN75216_c0_g3_i1:['(GA/TC)18']	T2.DN75216_c0_g4_i1:['(GA/TC)22']
T2.DN60455_c0_g1_i1:['(AG/CT)16']	T2.DN60455_c0_g2_i1:['(AG/CT)15']	T2.DN60455_c0_g3_i1:['(AG/CT)13']	T2.DN60455_c0_g4_i1:['(AG/CT)14']	T1.DN27641_c0_g1_i1:['(AG/CT)13']	T1.DN27641_c0_g2_i1:['(AG/CT)14']	T1.DN27641_c0_g3_i1:['(AG/CT)16']	T1.DN27641_c0_g4_i1:['(AG/CT)18']	T1.DN27641_c0_g5_i1:['(AG/CT)15']
T2.DN54427_c0_g2_i1:['(CA/TG)19']	T1.DN67361_c0_g1_i1:['(CA/TG)14']
T1.DN55516_c0_g2_i1:['(AC/GT)12']	T1.DN55516_c0_g2_i2:['(AC/GT)6']	T1.DN55516_c0_g2_i3:['(AC/GT)6']	T1.DN55516_c0_g2_i4:['(AC/GT)12']
T2.DN75373_c0_g2_i1:['(AC/GT)15']	T2.DN75373_c0_g3_i1:['(AC/GT)16']	T2.DN75373_c0_g4_i1:['(AC/GT)12']	T2.DN75373_c0_g5_i1:['(AC/GT)17']	T2.DN75373_c0_g6_i1:['(AC/GT)13']	T1.DN73814_c0_g1_i1:['(AC/GT)11']
T2.DN68289_c3_g2_i1:['(AC/GT)11']	T1.DN81220_c0_g2_i1:['(AC/GT)10']
T1.DN52557_c0_g1_i1:['(AT/AT)14']	T1.DN52557_c0_g2_i1:['(AT/AT)14']	T1.DN52557_c0_g2_i2:['(AT/AT)6']
T2.DN42571_c0_g2_i1:['(AAT/ATT)15']	T1.DN33218_c0_g1_i1:['(AAT/ATT)14']	T1.DN33218_c0_g2_i1:['(AAT/ATT)15']	T1.DN33218_c0_g3_i1:['(AAT/ATT)11']
T2.DN44883_c0_g1_i1:['(AC/GT)8']	T2.DN75214_c2_g1_i1:['(AC/GT)10']	T1.DN65256_c0_g2_i1:['(AC/GT)8']
T2.DN58023_c0_g1_i1:['(AG/CT)12']	T1.DN60992_c0_g1_i1:['(AG/CT)7']
T2.DN78474_c5_g3_i1:['(TA/TA)13']	T2.DN78474_c5_g4_i1:['(TA/TA)14']	T2.DN78474_c5_g6_i1:['(TA/TA)12']	T1.DN46663_c2_g1_i2:['(TA/TA)12']
T2.DN38294_c0_g1_i1:['(AC/GT)15']	T1.DN13309_c0_g1_i1:['(AC/GT)12']
T2.DN52617_c0_g1_i1:['(CAA/TTG)5']	T1.DN77269_c0_g2_i1:['(CAA/TTG)8']
T2.DN37501_c0_g5_i4:['(TA/TA)16']	T2.DN37501_c0_g5_i5:['(TA/TA)25']
T2.DN56241_c1_g1_i1:['(AC/GT)28']	T2.DN56241_c1_g2_i1:['(AC/GT)24']	T2.DN56241_c1_g3_i1:['(AC/GT)17']	T2.DN56241_c1_g4_i1:['(AC/GT)25']	T2.DN56241_c1_g5_i1:['(AC/GT)18']	T1.DN49303_c0_g2_i1:['(AC/GT)24']	T1.DN49303_c0_g2_i3:['(AC/GT)18']
T1.DN71600_c0_g1_i1:['(TAA/TTA)14']	T1.DN71600_c0_g1_i2:['(TAA/TTA)9']
T2.DN53435_c0_g1_i1:['(CA/TG)7', '(CA/TG)31', '(TAA/TTA)6']	T2.DN53435_c0_g1_i2:['(CA/TG)13', '(CA/TG)7', '(TAA/TTA)6']	T2.DN53435_c0_g1_i3:['(CA/TG)19', '(CA/TG)7', '(TAA/TTA)6']	T1.DN67452_c0_g1_i1:['(CA/TG)17', '(CA/TG)7', '(TAA/TTA)6']	T1.DN67452_c0_g2_i1:['(CA/TG)19', '(CA/TG)7', '(TAA/TTA)6']
T2.DN67358_c0_g1_i4:['(AC/GT)13']	T1.DN40753_c0_g1_i1:['(AC/GT)18']
T2.DN19511_c0_g1_i1:['(GAA/TTC)8']	T1.DN1635_c0_g1_i1:['(GAA/TTC)7']
T2.DN49531_c0_g2_i1:['(GA/TC)17']	T2.DN49531_c0_g3_i1:['(GA/TC)22']	T2.DN49531_c0_g4_i1:['(GA/TC)21']	T2.DN49531_c0_g5_i1:['(GA/TC)24']	T2.DN49531_c0_g6_i1:['(GA/TC)18']	T2.DN49531_c0_g7_i1:['(GA/TC)20']	T1.DN41270_c0_g1_i1:['(GA/TC)16']	T1.DN41270_c0_g1_i2:['(GA/TC)23']
T1.DN34084_c0_g2_i1:['(TA/TA)16']	T1.DN34084_c0_g4_i1:['(TA/TA)24']	T1.DN34084_c0_g5_i1:['(TA/TA)19']	T1.DN34084_c0_g6_i1:['(TA/TA)15']
T1.DN21321_c0_g1_i1:['(TA/TA)22']	T1.DN21321_c0_g2_i1:['(TA/TA)19']	T1.DN21321_c0_g2_i2:['(TA/TA)13']
T2.DN68638_c1_g2_i1:['(CA/TG)29']	T2.DN68638_c1_g5_i1:['(CA/TG)28']	T2.DN68638_c1_g6_i1:['(CA/TG)21']	T2.DN68638_c1_g7_i1:['(CA/TG)26']	T2.DN68638_c1_g8_i1:['(CA/TG)25']	T2.DN68638_c1_g9_i1:['(CA/TG)32']	T1.DN61936_c0_g1_i1:['(CA/TG)24']	T1.DN61936_c0_g3_i1:['(CA/TG)20']	T1.DN61936_c0_g4_i1:['(CA/TG)21']	T1.DN61936_c0_g9_i1:['(CA/TG)22']
T2.DN2054_c1_g1_i1:['(CA/TG)9']	T2.DN62463_c0_g1_i1:['(CA/TG)21']	T2.DN62463_c0_g3_i1:['(CA/TG)22']	T2.DN62463_c0_g4_i1:['(CA/TG)23']	T2.DN62463_c0_g5_i1:['(CA/TG)25']	T2.DN62463_c0_g6_i1:['(CA/TG)20']	T2.DN62463_c0_g8_i1:['(CA/TG)17']	T1.DN8666_c1_g1_i1:['(CA/TG)17']	T1.DN8666_c1_g5_i1:['(CA/TG)21']	T1.DN8666_c1_g6_i1:['(CA/TG)19']	T1.DN8666_c1_g9_i1:['(CA/TG)22']	T1.DN8666_c1_g11_i1:['(CA/TG)25']
T1.DN49348_c1_g1_i1:['(CA/TG)7', '(AC/GT)8']	T1.DN49348_c1_g2_i1:['(CA/TG)8', '(AC/GT)9']
T2.DN34622_c0_g1_i1:['(CA/TG)8']	T1.DN7609_c0_g1_i1:['(CA/TG)7']
T1.DN4151_c0_g2_i2:['(AC/GT)28']	T1.DN4151_c0_g2_i5:['(AC/GT)14']
T2.DN62463_c0_g2_i1:['(CA/TG)15']	T2.DN62463_c0_g7_i1:['(CA/TG)14']	T2.DN62463_c0_g9_i1:['(CA/TG)16']	T1.DN8666_c1_g2_i1:['(CA/TG)14']	T1.DN8666_c1_g4_i1:['(CA/TG)13']	T1.DN8666_c1_g7_i1:['(CA/TG)15']	T1.DN8666_c1_g10_i1:['(CA/TG)16']
T2.DN19701_c4_g2_i2:['(GATA/TATC)12']	T1.DN32754_c0_g1_i1:['(GATA/TATC)8']
T2.DN13925_c0_g1_i1:['(GA/TC)9']	T1.DN81886_c0_g1_i1:['(GA/TC)7']
T2.DN3354_c1_g1_i1:['(CAA/TTG)7', '(AC/GT)16']	T2.DN3354_c1_g2_i1:['(CAA/TTG)7', '(AC/GT)14']	T2.DN3354_c1_g3_i1:['(CAA/TTG)7', '(AC/GT)12']	T2.DN3354_c1_g4_i1:['(CAA/TTG)7', '(AC/GT)13']	T2.DN3354_c1_g5_i1:['(CAA/TTG)7', '(AC/GT)15']	T2.DN3354_c1_g6_i1:['(CAA/TTG)7', '(AC/GT)17']	T1.DN81988_c0_g1_i1:['(CAA/TTG)7', '(AC/GT)14']	T1.DN81988_c0_g2_i1:['(CAA/TTG)7', '(AC/GT)13']	T1.DN81988_c0_g3_i1:['(CAA/TTG)7', '(AC/GT)12']
T2.DN6226_c0_g1_i1:['(AG/CT)24']	T2.DN6226_c0_g2_i1:['(AG/CT)25']	T2.DN6226_c0_g3_i1:['(AG/CT)14']	T1.DN61427_c0_g1_i1:['(AG/CT)14']
T2.DN27695_c3_g1_i1:['(AC/GT)8']	T1.DN26740_c2_g1_i1:['(AC/GT)10']
T1.DN21092_c0_g1_i1:['(TCA/TGA)6']	T1.DN21092_c0_g2_i1:['(TCA/TGA)5']
T2.DN40908_c1_g1_i1:['(CA/TG)6', '(TA/TA)26']	T1.DN81956_c7_g1_i1:['(CA/TG)6', '(TA/TA)22']	T1.DN81956_c7_g1_i2:['(CA/TG)6', '(TA/TA)13']
T2.DN52254_c0_g1_i1:['(CA/TG)21']	T2.DN52254_c0_g1_i2:['(CA/TG)13']
T2.DN78668_c1_g1_i1:['(ATA/TAT)8']	T1.DN70997_c0_g1_i1:['(ATA/TAT)10']	T1.DN70997_c0_g2_i1:['(ATA/TAT)9']
T2.DN46796_c0_g2_i1:['(CA/TG)17']	T2.DN46796_c0_g3_i1:['(CA/TG)28']	T2.DN46796_c0_g4_i1:['(CA/TG)21']	T1.DN16899_c0_g2_i1:['(CA/TG)18']	T1.DN16899_c0_g3_i1:['(CA/TG)17']	T1.DN16899_c0_g4_i1:['(CA/TG)25']
T2.DN63097_c0_g1_i1:['(AC/GT)13']	T1.DN70840_c0_g1_i1:['(AC/GT)12']
T2.DN21788_c0_g1_i1:['(TA/TA)14']	T2.DN21788_c0_g2_i1:['(TA/TA)12']	T2.DN21788_c0_g3_i1:['(TA/TA)17']	T2.DN21788_c0_g4_i1:['(TA/TA)15']	T2.DN21788_c0_g5_i1:['(TA/TA)16']	T2.DN21788_c0_g6_i1:['(TA/TA)18']	T2.DN21788_c0_g7_i1:['(TA/TA)13']	T1.DN67299_c0_g1_i1:['(TA/TA)12']	T1.DN67299_c0_g2_i1:['(TA/TA)16']	T1.DN67299_c0_g3_i1:['(TA/TA)17']	T1.DN67299_c0_g4_i1:['(TA/TA)14']	T1.DN67299_c0_g5_i1:['(TA/TA)13']
T2.DN83566_c0_g1_i1:['(AC/GT)9']	T1.DN3154_c0_g1_i1:['(AC/GT)7']	T1.DN3154_c0_g2_i1:['(AC/GT)7']
T2.DN17940_c0_g1_i1:['(AT/AT)8']	T2.DN17940_c0_g2_i1:['(AT/AT)6']	T1.DN45496_c0_g1_i1:['(AT/AT)7']
T2.DN56799_c0_g2_i1:['(AC/GT)24']	T2.DN56799_c0_g3_i1:['(AC/GT)32']	T2.DN56799_c0_g4_i1:['(AC/GT)31']	T2.DN56799_c0_g6_i1:['(AC/GT)30']	T2.DN56799_c0_g7_i1:['(AC/GT)26']	T1.DN30348_c0_g1_i1:['(AC/GT)24']	T1.DN30348_c0_g1_i2:['(AC/GT)18']
T2.DN37513_c0_g1_i1:['(TAA/TTA)8']	T1.DN51466_c0_g1_i1:['(TAA/TTA)7']
T2.DN56404_c0_g1_i1:['(GA/TC)8']	T1.DN40645_c0_g1_i1:['(GA/TC)7']
T2.DN17775_c0_g7_i1:['(CA/TG)28']	T2.DN17775_c0_g8_i1:['(CA/TG)23']	T1.DN70988_c0_g1_i1:['(CA/TG)24']	T1.DN70988_c0_g9_i1:['(CA/TG)21']
T2.DN38281_c0_g1_i1:['(TA/TA)12']	T1.DN50331_c0_g1_i1:['(TA/TA)11']	T1.DN50331_c0_g2_i1:['(TA/TA)11']	T1.DN50331_c0_g3_i1:['(TA/TA)11']	T1.DN50331_c0_g4_i1:['(TA/TA)11']	T1.DN50331_c0_g6_i1:['(TA/TA)11']
T2.DN44592_c0_g1_i1:['(CA/TG)17']	T2.DN44592_c0_g2_i1:['(CA/TG)16']
T2.DN23772_c0_g2_i1:['(TCA/TGA)5']	T1.DN40460_c0_g1_i1:['(TCA/TGA)7']
T2.DN58616_c0_g1_i1:['(CA/TG)11']	T1.DN71038_c0_g1_i1:['(CA/TG)10']
T2.DN49531_c0_g1_i1:['(GA/TC)36']	T2.DN49531_c0_g8_i1:['(GA/TC)35']
T2.DN56799_c0_g1_i1:['(AC/GT)17']	T2.DN56799_c0_g5_i1:['(AC/GT)18']	T2.DN56799_c0_g8_i1:['(AC/GT)19']
T2.DN83024_c2_g7_i1:['(ATAG/CTAT)6']	T1.DN39417_c0_g2_i1:['(ATAG/CTAT)6']	T1.DN77899_c0_g1_i1:['(ATAG/CTAT)5']
T2.DN55447_c0_g1_i1:['(AC/GT)16']	T2.DN55447_c0_g2_i1:['(AC/GT)17']	T2.DN55447_c0_g3_i1:['(AC/GT)15']
T1.DN67891_c0_g3_i1:['(TA/TA)14']	T1.DN67891_c0_g4_i1:['(TA/TA)16']
T2.DN71180_c2_g2_i1:['(ATC/GAT)9', '(AC/GT)6']	T1.DN52634_c5_g4_i1:['(ATC/GAT)8', '(AC/GT)6']	T1.DN52634_c5_g5_i1:['(ATC/GAT)8', '(AC/GT)6']	T1.DN52634_c5_g4_i2:['(ATC/GAT)8', '(AC/GT)6']	T1.DN52634_c5_g6_i1:['(ATC/GAT)8', '(AC/GT)6']
T2.DN65628_c0_g1_i1:['(AC/GT)15']	T2.DN65628_c0_g2_i1:['(AC/GT)12']	T2.DN65628_c0_g4_i1:['(AC/GT)16']	T2.DN65628_c0_g5_i1:['(AC/GT)14']	T2.DN65628_c0_g6_i1:['(AC/GT)13']	T1.DN53503_c0_g1_i1:['(AC/GT)12']
T2.DN83047_c5_g3_i1:['(AG/CT)12']	T1.DN46720_c0_g8_i3:['(AG/CT)8']
T1.DN29815_c0_g1_i1:['(CA/TG)13']	T1.DN29815_c0_g1_i2:['(CA/TG)19']
T2.DN21274_c1_g2_i1:['(CA/TG)12']	T2.DN21274_c1_g3_i1:['(CA/TG)17']	T2.DN21274_c1_g7_i1:['(CA/TG)14']	T1.DN18100_c1_g1_i1:['(CA/TG)12']
T2.DN47296_c0_g1_i1:['(AG/CT)17']	T2.DN47296_c0_g2_i1:['(AG/CT)20']
T1.DN13278_c0_g1_i1:['(AC/GT)16']	T1.DN13278_c0_g2_i1:['(AC/GT)15']
T2.DN78307_c0_g1_i1:['(CTC/GAG)9']	T2.DN78307_c0_g2_i1:['(CTC/GAG)11']	T1.DN25738_c0_g1_i1:['(CTC/GAG)5']
T2.DN24190_c0_g3_i1:['(CA/TG)31']	T2.DN24190_c0_g4_i1:['(CA/TG)29']	T2.DN24190_c0_g6_i1:['(CA/TG)27']	T2.DN71871_c1_g9_i1:['(CA/TG)27']
T2.DN52931_c0_g1_i1:['(AC/GT)7']	T1.DN4363_c1_g1_i1:['(AC/GT)6']
T2.DN71848_c0_g1_i1:['(AC/GT)17']	T1.DN7112_c0_g2_i1:['(AC/GT)15']
T2.DN20156_c0_g1_i1:['(AC/GT)15']	T2.DN20156_c0_g2_i1:['(AC/GT)12']	T2.DN20156_c0_g3_i1:['(AC/GT)14']	T2.DN20156_c0_g4_i1:['(AC/GT)13']	T1.DN35516_c0_g1_i1:['(AC/GT)15']
T2.DN53705_c0_g1_i1:['(CA/TG)30']	T2.DN53705_c0_g2_i1:['(CA/TG)23']
T2.DN87405_c0_g1_i1:['(ATA/TAT)8']	T1.DN26716_c0_g1_i1:['(ATA/TAT)5']	T1.DN26716_c0_g2_i1:['(ATA/TAT)5']
T2.DN20602_c0_g1_i1:['(CA/TG)6']	T1.DN64202_c0_g1_i1:['(CA/TG)7']
T1.DN1888_c1_g1_i1:['(GA/TC)13']	T1.DN1888_c1_g2_i1:['(GA/TC)23']
T2.DN41715_c0_g1_i1:['(AC/GT)16']	T2.DN41715_c0_g2_i1:['(AC/GT)19']	T2.DN41715_c0_g3_i1:['(AC/GT)12']	T2.DN41715_c0_g4_i1:['(AC/GT)18']
T2.DN62303_c0_g1_i1:['(CA/TG)7']	T1.DN13729_c0_g1_i1:['(CA/TG)8']
T2.DN24190_c0_g7_i1:['(CA/TG)15']	T2.DN24190_c0_g8_i1:['(CA/TG)16']	T2.DN71871_c1_g3_i1:['(CA/TG)17']
T2.DN2683_c0_g1_i1:['(TA/TA)7']	T2.DN2683_c0_g2_i1:['(TA/TA)7']	T1.DN25308_c0_g1_i1:['(TA/TA)6']	T1.DN25308_c0_g2_i1:['(TA/TA)6']
T2.DN30798_c0_g1_i1:['(AC/GT)23']	T2.DN30798_c0_g1_i2:['(AC/GT)17']
T2.DN40652_c0_g1_i1:['(AC/GT)8']	T1.DN59280_c0_g1_i1:['(AC/GT)6']
T2.DN48719_c0_g1_i1:['(TA/TA)14']	T2.DN48719_c0_g2_i1:['(TA/TA)12']	T2.DN48719_c0_g3_i1:['(TA/TA)16']	T2.DN48719_c0_g4_i1:['(TA/TA)15']	T2.DN48719_c0_g5_i1:['(TA/TA)13']
T2.DN31947_c0_g1_i1:['(GA/TC)12']	T2.DN31947_c0_g2_i1:['(GA/TC)21']
T2.DN6961_c0_g1_i1:['(AC/GT)14']	T1.DN14179_c0_g1_i1:['(AC/GT)14']	T1.DN14179_c0_g3_i1:['(AC/GT)16']
T2.DN50637_c0_g1_i1:['(GA/TC)13']	T2.DN50637_c0_g1_i2:['(GA/TC)19']
T1.DN10033_c0_g2_i1:['(CA/TG)10', '(TCCA/TGGA)13']	T1.DN10033_c0_g2_i2:['(CA/TG)10', '(TCCA/TGGA)7']	T1.DN10033_c0_g2_i3:['(CA/TG)10', '(TCCA/TGGA)10']
T1.DN36372_c3_g1_i4:['(AC/GT)9']	T1.DN36372_c3_g3_i4:['(AC/GT)6']
T2.DN47522_c0_g1_i1:['(CA/TG)12']	T1.DN42311_c0_g1_i1:['(CA/TG)11']
T1.DN74337_c0_g1_i1:['(CA/TG)13']	T1.DN74337_c0_g2_i1:['(CA/TG)15']
T2.DN66684_c5_g1_i1:['(TA/TA)19']	T2.DN66684_c5_g4_i1:['(TA/TA)17']	T2.DN66684_c5_g5_i1:['(TA/TA)23']	T2.DN66684_c5_g6_i1:['(TA/TA)16']	T2.DN66684_c5_g7_i1:['(TA/TA)15']	T2.DN66684_c5_g8_i1:['(TA/TA)21']	T2.DN66684_c5_g9_i1:['(TA/TA)22']	T1.DN69449_c0_g1_i1:['(TA/TA)22']	T1.DN69449_c0_g3_i1:['(TA/TA)20']	T1.DN69449_c0_g4_i1:['(TA/TA)24']	T1.DN69449_c0_g5_i1:['(TA/TA)15']	T1.DN69449_c0_g6_i1:['(TA/TA)16']	T1.DN69449_c0_g8_i1:['(TA/TA)23']
T2.DN23710_c2_g1_i2:['(CA/TG)24']	T1.DN75469_c0_g3_i1:['(CA/TG)22']
T2.DN63909_c0_g1_i1:['(AG/CT)7']	T1.DN14286_c0_g1_i1:['(AG/CT)6']
T2.DN69146_c0_g2_i1:['(TA/TA)12']	T2.DN69146_c0_g3_i1:['(TA/TA)16']
T1.DN79520_c0_g1_i1:['(CA/TG)14']	T1.DN79520_c0_g2_i1:['(CA/TG)17']
T2.DN21152_c0_g1_i1:['(GGA/TCC)7']	T2.DN21152_c0_g2_i1:['(GGA/TCC)7']	T1.DN50_c0_g2_i1:['(GGA/TCC)6']
T1.DN38375_c0_g1_i1:['(AT/AT)18']	T1.DN38375_c0_g1_i2:['(AT/AT)25']
T2.DN9652_c5_g9_i1:['(AG/CT)12']	T2.DN83047_c5_g3_i2:['(AG/CT)18']
T2.DN1706_c0_g1_i1:['(CA/TG)25']	T2.DN1706_c0_g3_i1:['(CA/TG)30']	T2.DN1706_c0_g4_i1:['(CA/TG)29']	T2.DN1706_c0_g5_i1:['(CA/TG)32']	T2.DN1706_c0_g7_i1:['(CA/TG)26']	T2.DN1706_c0_g8_i1:['(CA/TG)24']	T2.DN1706_c0_g10_i1:['(CA/TG)31']	T2.DN1706_c0_g11_i1:['(CA/TG)23']	T2.DN1706_c0_g12_i1:['(CA/TG)28']
T2.DN66684_c5_g3_i1:['(TA/TA)14']	T1.DN69449_c0_g2_i1:['(TA/TA)13']
T2.DN4067_c0_g1_i1:['(GA/TC)18']	T2.DN4067_c0_g2_i1:['(GA/TC)13']	T2.DN4067_c0_g3_i1:['(GA/TC)17']	T2.DN4067_c0_g4_i1:['(GA/TC)16']	T2.DN4067_c0_g5_i1:['(GA/TC)13']	T2.DN4067_c0_g6_i1:['(GA/TC)17']	T2.DN4067_c0_g7_i1:['(GA/TC)18']	T2.DN4067_c0_g8_i1:['(GA/TC)17']	T2.DN4067_c0_g9_i1:['(GA/TC)15']	T2.DN4067_c0_g10_i1:['(GA/TC)12']	T2.DN4067_c0_g11_i1:['(GA/TC)16']	T2.DN4067_c0_g12_i1:['(GA/TC)12']	T1.DN61814_c0_g1_i1:['(GA/TC)15']	T1.DN61814_c0_g2_i1:['(GA/TC)16']	T1.DN61814_c0_g3_i1:['(GA/TC)18']	T1.DN61814_c0_g4_i1:['(GA/TC)17']	T1.DN61814_c0_g5_i1:['(GA/TC)12']
T2.DN66743_c0_g1_i1:['(AC/GT)6']	T2.DN66743_c0_g2_i1:['(AC/GT)7']
T2.DN14458_c0_g8_i1:['(AC/GT)19']	T2.DN14458_c0_g8_i2:['(AC/GT)12']
T1.DN13567_c0_g1_i1:['(CA/TG)13']	T1.DN13567_c0_g1_i2:['(CA/TG)19']
T2.DN1706_c0_g6_i1:['(CA/TG)20']	T2.DN1706_c0_g9_i1:['(CA/TG)21']	T2.DN1706_c0_g13_i1:['(CA/TG)16']	T2.DN1706_c0_g14_i1:['(CA/TG)22']
T2.DN48791_c4_g6_i2:['(AC/GT)12']	T2.DN48791_c4_g6_i5:['(AC/GT)17']
T2.DN48607_c0_g1_i1:['(ATG/CAT)5']	T1.DN940_c0_g1_i1:['(ATG/CAT)6']
T1.DN79071_c0_g1_i1:['(TA/TA)13']	T1.DN79071_c0_g2_i1:['(TA/TA)16']
T2.DN48791_c4_g6_i3:['(AC/GT)17']	T2.DN48791_c4_g6_i4:['(AC/GT)12']
T2.DN4126_c0_g1_i1:['(AC/GT)13']	T2.DN4126_c0_g2_i1:['(AC/GT)15']
T2.DN44495_c0_g2_i1:['(CA/TG)17']	T2.DN44495_c0_g3_i1:['(CA/TG)17']	T2.DN44495_c0_g6_i1:['(CA/TG)24']	T2.DN44495_c0_g7_i1:['(CA/TG)19']	T2.DN44495_c0_g8_i1:['(CA/TG)16']
T2.DN42656_c0_g1_i1:['(AC/GT)18']	T1.DN24387_c0_g1_i1:['(AC/GT)16']
T1.DN1909_c0_g3_i1:['(AC/GT)17']	T1.DN1909_c0_g4_i1:['(AC/GT)13']
T1.DN51628_c1_g1_i1:['(AC/GT)14']	T1.DN51628_c1_g2_i1:['(AC/GT)19']	T1.DN51628_c1_g3_i1:['(AC/GT)15']
T2.DN53539_c0_g2_i1:['(CA/TG)18']	T2.DN53539_c0_g4_i1:['(CA/TG)16']	T2.DN53539_c0_g5_i1:['(CA/TG)17']	T2.DN53539_c0_g6_i1:['(CA/TG)12']	T2.DN53539_c0_g7_i1:['(CA/TG)13']
T2.DN31798_c0_g1_i1:['(TA/TA)13']	T2.DN31798_c0_g2_i1:['(TA/TA)15']
T2.DN86428_c0_g2_i1:['(TA/TA)21']	T2.DN86428_c0_g7_i1:['(TA/TA)27']	T2.DN86428_c0_g8_i1:['(TA/TA)19']
T2.DN71842_c0_g1_i1:['(AT/AT)11']	T2.DN71842_c0_g2_i1:['(AT/AT)11']	T1.DN13520_c0_g2_i1:['(AT/AT)10']	T1.DN13520_c0_g3_i1:['(AT/AT)10']	T1.DN13520_c0_g4_i1:['(AT/AT)10']
T2.DN43925_c0_g1_i1:['(CA/TG)16']	T1.DN53682_c0_g1_i1:['(CA/TG)11']
T2.DN10541_c0_g1_i1:['(AC/GT)8']	T2.DN10541_c0_g2_i1:['(AC/GT)8']	T1.DN80757_c0_g1_i1:['(AC/GT)7']	T1.DN80757_c0_g1_i2:['(AC/GT)7']
T2.DN50981_c0_g1_i1:['(CA/TG)10']	T2.DN50981_c0_g2_i1:['(CA/TG)10']	T1.DN67612_c0_g1_i1:['(CA/TG)12']
T2.DN75714_c0_g1_i1:['(AC/GT)12']	T1.DN49820_c0_g1_i1:['(AC/GT)9']
T2.DN21072_c0_g2_i1:['(AC/GT)22']	T2.DN21072_c0_g3_i1:['(AC/GT)21']	T2.DN21072_c0_g6_i1:['(AC/GT)19']	T2.DN21072_c0_g7_i1:['(AC/GT)30']
T1.DN49658_c0_g1_i1:['(AC/GT)12']	T1.DN49658_c0_g1_i2:['(AC/GT)19']
T1.DN65208_c0_g1_i1:['(AC/GT)15']	T1.DN65208_c0_g2_i1:['(AC/GT)12']	T1.DN65208_c0_g8_i1:['(AC/GT)14']
T2.DN60167_c0_g1_i1:['(GCA/TGC)12']	T2.DN60167_c0_g2_i1:['(GCA/TGC)10']	T2.DN60167_c0_g3_i1:['(GCA/TGC)11']	T1.DN60243_c0_g1_i1:['(GCA/TGC)11']	T1.DN60243_c0_g2_i1:['(GCA/TGC)12']
T2.DN80878_c0_g1_i1:['(TA/TA)17']	T2.DN80878_c0_g2_i1:['(TA/TA)13']
T2.DN86428_c0_g1_i1:['(TA/TA)14']	T2.DN86428_c0_g5_i1:['(TA/TA)16']	T2.DN86428_c0_g6_i1:['(TA/TA)17']	T2.DN86428_c0_g9_i1:['(TA/TA)15']
T2.DN41941_c0_g1_i1:['(TA/TA)6']	T2.DN41941_c0_g2_i1:['(TA/TA)11']	T2.DN41941_c0_g3_i1:['(TA/TA)6']	T1.DN14648_c0_g1_i2:['(TA/TA)12']	T1.DN14648_c0_g1_i3:['(TA/TA)6']	T1.DN14648_c0_g2_i1:['(TA/TA)6']
T2.DN72508_c0_g1_i1:['(GA/TC)7']	T1.DN67185_c0_g1_i1:['(GA/TC)8']
T2.DN35443_c0_g1_i1:['(AT/AT)16']	T2.DN35443_c0_g2_i1:['(AT/AT)14']	T2.DN35443_c0_g3_i1:['(AT/AT)27']	T2.DN35443_c0_g4_i1:['(AT/AT)22']	T2.DN35443_c0_g6_i1:['(AT/AT)18']	T2.DN35443_c0_g9_i1:['(AT/AT)23']	T1.DN59540_c0_g4_i1:['(AT/AT)15']	T1.DN59540_c0_g5_i1:['(AT/AT)16']	T1.DN59540_c0_g6_i1:['(AT/AT)23']	T1.DN59540_c0_g7_i1:['(AT/AT)14']	T1.DN59540_c0_g8_i1:['(AT/AT)22']	T1.DN59540_c0_g9_i1:['(AT/AT)19']
T2.DN57295_c0_g1_i1:['(AC/GT)8']	T1.DN47907_c0_g1_i1:['(AC/GT)12']
T2.DN9901_c0_g1_i1:['(AG/CT)9']	T2.DN9901_c0_g2_i1:['(AG/CT)7']	T2.DN9901_c0_g2_i2:['(AG/CT)7']
T2.DN24313_c0_g2_i1:['(AC/GT)29']	T2.DN24313_c0_g7_i1:['(AC/GT)28']
T2.DN46976_c0_g1_i1:['(AGC/GCT)5']	T1.DN10485_c0_g1_i1:['(AGC/GCT)6']
T2.DN35443_c0_g5_i1:['(AT/AT)12']	T2.DN35443_c0_g8_i1:['(AT/AT)13']	T1.DN59540_c0_g1_i1:['(AT/AT)13']	T1.DN59540_c0_g3_i1:['(AT/AT)12']
T2.DN19403_c0_g1_i1:['(CA/TG)11']	T1.DN72332_c0_g1_i1:['(CA/TG)12']
T2.DN86555_c0_g1_i1:['(AT/AT)7']	T1.DN69883_c0_g1_i1:['(AT/AT)8']
T2.DN6984_c1_g5_i1:['(AC/GT)10', '(CA/TG)15']	T2.DN6984_c1_g9_i1:['(AC/GT)10', '(CA/TG)12']	T2.DN6984_c1_g10_i1:['(AC/GT)10', '(CA/TG)13']
T1.DN60409_c0_g1_i1:['(AC/GT)13']	T1.DN60409_c0_g1_i2:['(AC/GT)21']
T2.DN46204_c0_g1_i5:['(AC/GT)7']	T2.DN46204_c0_g1_i6:['(AC/GT)8']	T1.DN22907_c2_g1_i3:['(AC/GT)8']	T1.DN22907_c2_g1_i7:['(AC/GT)7']
T2.DN52222_c0_g1_i1:['(AAT/ATT)6']	T2.DN52222_c0_g2_i1:['(AAT/ATT)6']	T1.DN44047_c0_g1_i1:['(AAT/ATT)7']	T1.DN44047_c0_g2_i1:['(AAT/ATT)7']
T2.DN25375_c0_g1_i1:['(AC/GT)16']	T2.DN25375_c0_g2_i1:['(AC/GT)17']	T2.DN25375_c0_g3_i1:['(AC/GT)15']
T2.DN60973_c0_g1_i1:['(CA/TG)12']	T2.DN60973_c0_g2_i1:['(CA/TG)16']	T2.DN60973_c0_g3_i1:['(CA/TG)18']	T2.DN60973_c0_g4_i1:['(CA/TG)15']	T2.DN60973_c0_g5_i1:['(CA/TG)17']
T2.DN53478_c0_g1_i1:['(AG/CT)8']	T2.DN53478_c0_g2_i1:['(AG/CT)8']	T2.DN53478_c0_g3_i1:['(AG/CT)8']	T1.DN8554_c2_g1_i1:['(AG/CT)9']
T2.DN56466_c0_g1_i1:['(AC/GT)14']	T2.DN56466_c0_g2_i1:['(AC/GT)15']
T2.DN82075_c1_g4_i1:['(AC/GT)16']	T2.DN82075_c1_g5_i1:['(AC/GT)23']	T2.DN82075_c1_g6_i1:['(AC/GT)21']	T2.DN82075_c1_g8_i1:['(AC/GT)15']	T2.DN82075_c1_g9_i1:['(AC/GT)21']	T1.DN35287_c2_g1_i1:['(AC/GT)21']	T1.DN35287_c2_g4_i1:['(AC/GT)12']	T1.DN35287_c2_g5_i1:['(AC/GT)18']
T1.DN67561_c1_g1_i1:['(TA/TA)16']	T1.DN67561_c1_g2_i1:['(TA/TA)12']
T2.DN55701_c0_g1_i1:['(ATA/TAT)8']	T2.DN55701_c0_g2_i1:['(ATA/TAT)9']	T2.DN55701_c0_g3_i1:['(ATA/TAT)10']	T1.DN10035_c0_g1_i1:['(ATA/TAT)8']	T1.DN10035_c0_g1_i2:['(ATA/TAT)12']
T2.DN53883_c0_g1_i1:['(ATC/GAT)10']	T2.DN53883_c0_g2_i1:['(ATC/GAT)11']
T2.DN54555_c0_g1_i1:['(CA/TG)18']	T2.DN54555_c0_g2_i1:['(CA/TG)17']
T2.DN53350_c0_g1_i1:['(CA/TG)17']	T1.DN81539_c0_g1_i1:['(CA/TG)16']
T2.DN53979_c3_g1_i1:['(ATA/TAT)7']	T1.DN18636_c0_g1_i1:['(ATA/TAT)6']
T2.DN21447_c0_g1_i1:['(CA/TG)12']	T2.DN21447_c0_g2_i1:['(CA/TG)17']	T2.DN21447_c0_g3_i1:['(CA/TG)15']	T1.DN20344_c0_g1_i1:['(CA/TG)11']	T1.DN20344_c0_g2_i1:['(CA/TG)11']
T2.DN74447_c0_g2_i1:['(AC/GT)20']	T2.DN74447_c0_g3_i1:['(AC/GT)18']	T2.DN74447_c0_g4_i1:['(AC/GT)13']	T1.DN4979_c2_g3_i2:['(AC/GT)12']	T1.DN4979_c2_g5_i1:['(AC/GT)13']
T2.DN38399_c2_g1_i1:['(AT/AT)12']	T2.DN38399_c2_g2_i1:['(AT/AT)13']	T1.DN31614_c0_g1_i1:['(AT/AT)20']	T1.DN31614_c0_g1_i2:['(AT/AT)14']	T1.DN31614_c0_g1_i4:['(AT/AT)20']
T2.DN52450_c1_g1_i1:['(AAT/ATT)7', '(TA/TA)7']	T2.DN52450_c1_g2_i1:['(AAT/ATT)7', '(TA/TA)7']	T1.DN23857_c0_g1_i1:['(AAT/ATT)7', '(TA/TA)8']	T1.DN23857_c0_g2_i1:['(AAT/ATT)7', '(TA/TA)8']
T2.DN33035_c0_g1_i1:['(AC/GT)15']	T2.DN33035_c0_g2_i1:['(AC/GT)12']	T1.DN1230_c0_g1_i1:['(AC/GT)12']
T2.DN30604_c0_g1_i1:['(TAA/TTA)14']	T2.DN30604_c0_g1_i2:['(TAA/TTA)19']	T1.DN49300_c0_g1_i1:['(TAA/TTA)14']
T2.DN59379_c2_g8_i1:['(AT/AT)13']	T2.DN59379_c2_g9_i1:['(AT/AT)12']	T1.DN53023_c3_g8_i1:['(AT/AT)15']	T1.DN53023_c3_g8_i2:['(AT/AT)21']
T2.DN2117_c0_g1_i1:['(ATG/CAT)6']	T2.DN2117_c0_g2_i1:['(ATG/CAT)6']	T1.DN52665_c3_g1_i1:['(ATG/CAT)7']
T2.DN60481_c0_g1_i1:['(AC/GT)18']	T2.DN60481_c0_g2_i1:['(AC/GT)19']	T2.DN60481_c0_g3_i1:['(AC/GT)15']	T2.DN60481_c0_g4_i1:['(AC/GT)20']	T2.DN60481_c0_g5_i1:['(AC/GT)14']	T2.DN60481_c0_g6_i1:['(AC/GT)16']	T1.DN40218_c0_g1_i1:['(AC/GT)19']
T2.DN72407_c0_g1_i1:['(AC/GT)19']	T1.DN48094_c0_g1_i1:['(AC/GT)14']
T2.DN3331_c5_g9_i1:['(ATC/GAT)8']	T2.DN3331_c5_g32_i1:['(ATC/GAT)7']
T2.DN74685_c0_g1_i1:['(AC/GT)15']	T2.DN74685_c0_g1_i2:['(AC/GT)15']	T1.DN2244_c0_g1_i1:['(AC/GT)12']
T2.DN53861_c0_g4_i1:['(AC/GT)19']	T2.DN53861_c0_g5_i1:['(AC/GT)12']
T1.DN1953_c0_g1_i1:['(AT/AT)13']	T1.DN1953_c0_g2_i1:['(AT/AT)12']
T2.DN61540_c0_g1_i1:['(CA/TG)15']	T2.DN61540_c0_g2_i1:['(CA/TG)16']
T2.DN41874_c0_g1_i1:['(CAA/TTG)17']	T2.DN41874_c0_g2_i1:['(CAA/TTG)15']	T2.DN41874_c0_g3_i1:['(CAA/TTG)14']	T2.DN41874_c0_g4_i1:['(CAA/TTG)18']
T2.DN24016_c0_g1_i1:['(CA/TG)22']	T2.DN24016_c0_g2_i1:['(CA/TG)16']
T2.DN41656_c0_g1_i2:['(CA/TG)29']	T1.DN36505_c0_g1_i1:['(CA/TG)31']
T2.DN9680_c5_g11_i1:['(CA/TG)11']	T1.DN49232_c0_g1_i1:['(CA/TG)11']	T1.DN80717_c0_g4_i1:['(CA/TG)12']
T2.DN81347_c0_g1_i1:['(CA/TG)19']	T2.DN81347_c0_g2_i1:['(CA/TG)15']	T2.DN81347_c0_g3_i1:['(CA/TG)14']	T2.DN81347_c0_g4_i1:['(CA/TG)17']	T2.DN81347_c0_g5_i1:['(CA/TG)18']	T2.DN81347_c0_g6_i1:['(CA/TG)16']	T1.DN23866_c3_g1_i1:['(CA/TG)19']	T1.DN23866_c3_g2_i1:['(CA/TG)18']	T1.DN23866_c3_g3_i1:['(CA/TG)16']	T1.DN23866_c3_g5_i1:['(CA/TG)13']
T2.DN57951_c0_g3_i1:['(CA/TG)13']	T1.DN60155_c0_g1_i1:['(CA/TG)12']
T2.DN7346_c0_g1_i1:['(CA/TG)12']	T2.DN7346_c0_g2_i1:['(CA/TG)14']	T1.DN1821_c0_g1_i1:['(CA/TG)14']
T1.DN16937_c0_g1_i1:['(AC/GT)23']	T1.DN16937_c0_g1_i2:['(AC/GT)17']	T1.DN16937_c0_g2_i1:['(AC/GT)13']
T2.DN76193_c0_g1_i1:['(TA/TA)7']	T1.DN41127_c0_g1_i1:['(TA/TA)9']
T2.DN64351_c0_g1_i1:['(AATAT/ATATT)8']	T2.DN64351_c0_g2_i1:['(AATAT/ATATT)5']
T2.DN9854_c4_g2_i1:['(TCA/TGA)6']	T1.DN59888_c0_g1_i1:['(TCA/TGA)8']
T2.DN41627_c0_g2_i1:['(AC/GT)13']	T2.DN41627_c0_g3_i1:['(AC/GT)18']	T2.DN41627_c0_g4_i1:['(AC/GT)20']	T2.DN41627_c0_g5_i1:['(AC/GT)12']	T1.DN58314_c0_g1_i1:['(AC/GT)13']	T1.DN58314_c0_g1_i2:['(AC/GT)20']
T2.DN70078_c0_g4_i1:['(AC/GT)15', '(AGA/TCT)5']	T2.DN70078_c0_g7_i1:['(AC/GT)16', '(AGA/TCT)5']
T2.DN14314_c0_g1_i1:['(CA/TG)10']	T1.DN9551_c0_g1_i1:['(CA/TG)11']
T2.DN41383_c0_g1_i1:['(AC/GT)9']	T2.DN41383_c0_g2_i1:['(AC/GT)9']	T2.DN41383_c0_g3_i1:['(AC/GT)9']	T2.DN41383_c0_g4_i1:['(AC/GT)9']	T1.DN12321_c0_g1_i1:['(AC/GT)10']
T2.DN22916_c0_g2_i1:['(AC/GT)22']	T2.DN22916_c0_g3_i1:['(AC/GT)25']	T2.DN22916_c0_g6_i1:['(AC/GT)21']	T2.DN22916_c0_g7_i1:['(AC/GT)16']
T2.DN23986_c0_g1_i1:['(CA/TG)15']	T2.DN23986_c0_g2_i1:['(CA/TG)13']
T2.DN41556_c1_g1_i1:['(CTC/GAG)12']	T2.DN41556_c1_g2_i1:['(CTC/GAG)10']	T2.DN41556_c1_g3_i1:['(CTC/GAG)9']
T2.DN65162_c0_g1_i1:['(AC/GT)11']	T1.DN36726_c0_g1_i1:['(AC/GT)9']
T2.DN38398_c1_g2_i1:['(CA/TG)9']	T1.DN69257_c0_g1_i1:['(CA/TG)7']	T1.DN69257_c0_g2_i1:['(CA/TG)7']
T2.DN15935_c0_g1_i1:['(TA/TA)22']	T2.DN15935_c0_g4_i1:['(TA/TA)16']
T2.DN20886_c0_g1_i1:['(ATG/CAT)8']	T1.DN69447_c0_g1_i1:['(ATG/CAT)10']	T1.DN69447_c0_g2_i1:['(ATG/CAT)8']
T1.DN65031_c0_g1_i1:['(CA/TG)13']	T1.DN65031_c0_g2_i1:['(CA/TG)16']	T1.DN65031_c0_g3_i1:['(CA/TG)19']
T2.DN71133_c2_g1_i1:['(AC/GT)38']	T2.DN71133_c2_g1_i2:['(AC/GT)30']
T2.DN6082_c0_g1_i1:['(AG/CT)7']	T1.DN76849_c0_g1_i1:['(AG/CT)6']
T2.DN66217_c0_g1_i1:['(CA/TG)12']	T2.DN66217_c0_g2_i1:['(CA/TG)16']	T2.DN66217_c0_g3_i1:['(CA/TG)15']	T2.DN66217_c0_g4_i1:['(CA/TG)14']
T2.DN44698_c0_g1_i1:['(CA/TG)22']	T2.DN44698_c0_g2_i1:['(CA/TG)16']	T2.DN44698_c0_g3_i1:['(CA/TG)15']	T2.DN44698_c0_g4_i1:['(CA/TG)25']	T1.DN55793_c0_g1_i1:['(CA/TG)23']	T1.DN55793_c0_g2_i1:['(CA/TG)21']	T1.DN55793_c0_g3_i1:['(CA/TG)16']	T1.DN55793_c0_g4_i1:['(CA/TG)17']	T1.DN55793_c0_g5_i1:['(CA/TG)15']
T2.DN24161_c1_g1_i1:['(TCA/TGA)15']	T2.DN24161_c1_g3_i1:['(TCA/TGA)11']	T2.DN24161_c1_g4_i1:['(TCA/TGA)10']	T2.DN24161_c1_g6_i1:['(TCA/TGA)16']	T2.DN24161_c1_g8_i1:['(TCA/TGA)12']	T2.DN24161_c1_g9_i1:['(TCA/TGA)12']
T2.DN75987_c0_g1_i1:['(AC/GT)12']	T1.DN75313_c0_g1_i1:['(AC/GT)15']
T2.DN63623_c0_g2_i1:['(TA/TA)13']	T2.DN63623_c0_g4_i1:['(TA/TA)12']
T2.DN25922_c0_g1_i1:['(CA/TG)15']	T2.DN25922_c0_g2_i1:['(CA/TG)18']
T2.DN63988_c0_g2_i1:['(TA/TA)8']	T2.DN63988_c0_g7_i1:['(TA/TA)6']
T2.DN65302_c0_g1_i1:['(AC/GT)15']	T2.DN65302_c0_g5_i1:['(AC/GT)14']	T2.DN71180_c2_g1_i1:['(AC/GT)17']	T2.DN71180_c2_g3_i1:['(AC/GT)19']	T2.DN71180_c2_g4_i1:['(AC/GT)18']	T2.DN71180_c2_g5_i1:['(AC/GT)14']	T2.DN71180_c2_g6_i1:['(AC/GT)16']	T2.DN71180_c2_g8_i1:['(AC/GT)13']	T2.DN71180_c2_g9_i1:['(AC/GT)15']	T1.DN52634_c5_g1_i1:['(AC/GT)18']	T1.DN52634_c5_g3_i1:['(AC/GT)14']	T1.DN52634_c5_g7_i1:['(AC/GT)13']	T1.DN52634_c5_g8_i1:['(AC/GT)17']	T1.DN52634_c5_g9_i1:['(AC/GT)15']
T1.DN34795_c0_g1_i1:['(AAT/ATT)10']	T1.DN34795_c0_g2_i1:['(AAT/ATT)13']
T2.DN64654_c0_g1_i1:['(CA/TG)15']	T2.DN64654_c0_g3_i1:['(CA/TG)13']	T2.DN64654_c0_g4_i1:['(CA/TG)12']	T2.DN64654_c0_g5_i1:['(CA/TG)14']	T2.DN64654_c0_g6_i1:['(CA/TG)16']	T1.DN49313_c0_g4_i1:['(CA/TG)13']	T1.DN49313_c0_g6_i1:['(CA/TG)14']	T1.DN49313_c0_g7_i1:['(CA/TG)16']	T1.DN49313_c0_g8_i1:['(CA/TG)15']
T2.DN2833_c0_g2_i1:['(TA/TA)8']	T1.DN78780_c1_g2_i1:['(TA/TA)17']
T1.DN51272_c0_g1_i1:['(AC/GT)12']	T1.DN51272_c0_g2_i1:['(AC/GT)9']
T2.DN65265_c0_g1_i1:['(CA/TG)10']	T1.DN44840_c0_g1_i1:['(CA/TG)12']
T2.DN68026_c0_g2_i1:['(TATAA/TTATA)9']	T2.DN68026_c0_g3_i1:['(TATAA/TTATA)11']
T2.DN2374_c0_g1_i1:['(ATA/TAT)6']	T2.DN2374_c0_g2_i1:['(ATA/TAT)7']	T1.DN36999_c0_g1_i1:['(ATA/TAT)6']	T1.DN36999_c0_g2_i1:['(ATA/TAT)7']
T2.DN31445_c0_g1_i1:['(CA/TG)22']	T2.DN31445_c0_g2_i1:['(CA/TG)17']	T2.DN31445_c0_g3_i1:['(CA/TG)21']	T1.DN35480_c1_g1_i1:['(CA/TG)19']	T1.DN35480_c1_g2_i1:['(CA/TG)22']	T1.DN35480_c1_g3_i1:['(CA/TG)21']
T2.DN53913_c3_g3_i1:['(CA/TG)14']	T2.DN53913_c3_g6_i1:['(CA/TG)13']	T2.DN53913_c3_g6_i3:['(CA/TG)13']
T2.DN70836_c0_g1_i1:['(AG/CT)17']	T2.DN70836_c0_g2_i1:['(AG/CT)16']
T2.DN42595_c0_g1_i1:['(AC/GT)12']	T2.DN42595_c0_g2_i1:['(AC/GT)13']	T1.DN501_c0_g1_i1:['(AC/GT)17']
T2.DN25343_c0_g1_i1:['(AC/GT)13']	T1.DN35118_c0_g1_i1:['(AC/GT)12']
T2.DN24597_c0_g1_i1:['(CA/TG)15']	T2.DN24597_c0_g2_i1:['(CA/TG)13']
T2.DN88058_c0_g1_i1:['(AC/GT)15']	T2.DN88058_c0_g2_i1:['(AC/GT)19']
T2.DN13801_c0_g1_i1:['(AC/GT)14']	T2.DN13801_c0_g2_i1:['(AC/GT)13']
T2.DN3579_c0_g1_i1:['(TAA/TTA)9']	T2.DN3579_c0_g2_i1:['(TAA/TTA)11']	T2.DN3579_c0_g3_i1:['(TAA/TTA)10']	T1.DN182_c0_g1_i1:['(TAA/TTA)8']
T2.DN43397_c0_g1_i1:['(AC/GT)18']	T2.DN43397_c0_g2_i1:['(AC/GT)19']	T2.DN43397_c0_g3_i1:['(AC/GT)15']	T1.DN68878_c0_g1_i1:['(AC/GT)18']
T2.DN29781_c0_g1_i1:['(CA/TG)15']	T2.DN29781_c0_g2_i1:['(CA/TG)20']
T1.DN16533_c1_g1_i1:['(AG/CT)11', '(CA/TG)13']	T1.DN16533_c1_g2_i1:['(AG/CT)11', '(CA/TG)12']
T2.DN32184_c0_g2_i1:['(CA/TG)15']	T2.DN32184_c0_g2_i2:['(CA/TG)23']
T2.DN60429_c0_g1_i1:['(CA/TG)24']	T2.DN60429_c0_g2_i1:['(CA/TG)21']	T2.DN60429_c0_g3_i1:['(CA/TG)19']
T1.DN79489_c0_g3_i1:['(AG/CT)21']	T1.DN79489_c0_g4_i1:['(AG/CT)19']	T1.DN79489_c0_g5_i1:['(AG/CT)20']	T1.DN79489_c0_g7_i1:['(AG/CT)28']
T2.DN20111_c0_g1_i1:['(CA/TG)12']	T1.DN9454_c0_g1_i1:['(CA/TG)15']	T1.DN9454_c0_g2_i1:['(CA/TG)12']
T2.DN71848_c0_g2_i1:['(AC/GT)12']	T1.DN7112_c0_g1_i1:['(AC/GT)13']
T2.DN38929_c0_g1_i1:['(AC/GT)17']	T2.DN38929_c0_g2_i1:['(AC/GT)18']
T2.DN65624_c0_g3_i1:['(TA/TA)18']	T2.DN65624_c0_g4_i1:['(TA/TA)17']
T2.DN41400_c0_g1_i1:['(AC/GT)28']	T2.DN41400_c0_g2_i1:['(AC/GT)24']	T2.DN41400_c0_g5_i1:['(AC/GT)29']	T2.DN41400_c0_g6_i1:['(AC/GT)30']
T2.DN45930_c0_g1_i1:['(AAAT/ATTT)5']	T1.DN58665_c0_g2_i1:['(AAAT/ATTT)6']
T2.DN88148_c0_g1_i1:['(TAA/TTA)12']	T2.DN88148_c0_g2_i1:['(TAA/TTA)9']	T1.DN4623_c0_g1_i1:['(TAA/TTA)14']	T1.DN4623_c0_g2_i1:['(TAA/TTA)9']
T2.DN63095_c0_g2_i1:['(AC/GT)28']	T2.DN63095_c0_g7_i1:['(AC/GT)31']	T2.DN63095_c0_g8_i1:['(AC/GT)36']	T1.DN40227_c0_g1_i1:['(AC/GT)36']	T1.DN40227_c0_g4_i1:['(AC/GT)28']
T2.DN68852_c0_g1_i1:['(TA/TA)13']	T2.DN68852_c0_g2_i1:['(TA/TA)12']	T1.DN23736_c0_g1_i1:['(TA/TA)8']
T2.DN51700_c0_g1_i1:['(AT/AT)12']	T2.DN51700_c0_g2_i1:['(AT/AT)19']
T2.DN47760_c0_g1_i1:['(CA/TG)20']	T2.DN47760_c0_g2_i1:['(CA/TG)12']
T1.DN49235_c0_g1_i1:['(CA/TG)17']	T1.DN49235_c0_g2_i1:['(CA/TG)14']	T1.DN49235_c0_g3_i1:['(CA/TG)19']	T1.DN49235_c0_g4_i1:['(CA/TG)15']
T2.DN49491_c0_g3_i1:['(AC/GT)18']	T2.DN49491_c0_g4_i1:['(AC/GT)18']	T2.DN49491_c0_g5_i1:['(AC/GT)17']	T1.DN4979_c2_g2_i1:['(AC/GT)19']
T1.DN32027_c0_g1_i1:['(ATA/TAT)12']	T1.DN32027_c0_g2_i1:['(ATA/TAT)11']
T2.DN42050_c0_g1_i1:['(TAA/TTA)8']	T1.DN34276_c0_g1_i2:['(TAA/TTA)9']	T1.DN34276_c0_g1_i4:['(TAA/TTA)8']
T1.DN79489_c0_g1_i1:['(AG/CT)17']	T1.DN79489_c0_g2_i1:['(AG/CT)14']	T1.DN79489_c0_g6_i1:['(AG/CT)15']
T2.DN77509_c0_g1_i1:['(TA/TA)16']	T2.DN77509_c0_g2_i1:['(TA/TA)15']	T2.DN77509_c0_g3_i1:['(TA/TA)14']	T2.DN77509_c0_g4_i1:['(TA/TA)13']	T1.DN74775_c0_g1_i1:['(TA/TA)17']	T1.DN74775_c0_g2_i1:['(TA/TA)13']	T1.DN74775_c0_g4_i1:['(TA/TA)16']	T1.DN74775_c0_g5_i1:['(TA/TA)15']	T1.DN74775_c0_g6_i1:['(TA/TA)12']
T2.DN32175_c0_g1_i1:['(ATGA/TCAT)8']	T2.DN32175_c0_g2_i1:['(ATGA/TCAT)6']	T1.DN66858_c0_g1_i1:['(ATGA/TCAT)6']	T1.DN66858_c0_g2_i1:['(ATGA/TCAT)6']
T1.DN18523_c0_g1_i1:['(TA/TA)12']	T1.DN18523_c0_g2_i1:['(TA/TA)14']	T1.DN18523_c0_g3_i1:['(TA/TA)13']	T1.DN18523_c0_g4_i1:['(TA/TA)17']
T2.DN53861_c0_g1_i1:['(CA/TG)19']	T2.DN53861_c0_g2_i1:['(CA/TG)18']	T2.DN53861_c0_g3_i1:['(CA/TG)22']	T2.DN53861_c0_g6_i1:['(CA/TG)24']	T2.DN53861_c0_g7_i1:['(CA/TG)16']	T2.DN53861_c0_g8_i1:['(CA/TG)23']	T2.DN53861_c0_g9_i1:['(CA/TG)15']	T1.DN68827_c0_g1_i1:['(CA/TG)23']	T1.DN68827_c0_g1_i2:['(CA/TG)17']
T2.DN87468_c0_g1_i1:['(AC/GT)19']	T2.DN87468_c0_g2_i1:['(AC/GT)17']
T1.DN57939_c0_g1_i1:['(AT/AT)13']	T1.DN57939_c0_g2_i1:['(AT/AT)18']
T2.DN10624_c0_g2_i1:['(CA/TG)17']	T2.DN10624_c0_g4_i1:['(CA/TG)25']	T2.DN10624_c0_g5_i1:['(CA/TG)16']	T2.DN24348_c0_g3_i1:['(CA/TG)27']	T2.DN24348_c0_g4_i1:['(CA/TG)26']
T2.DN57870_c0_g1_i1:['(CA/TG)16']	T2.DN57870_c0_g2_i1:['(CA/TG)15']
T1.DN34276_c0_g1_i1:['(TAA/TTA)8']	T1.DN34276_c0_g1_i3:['(TAA/TTA)9']
T2.DN28231_c0_g1_i1:['(CA/TG)12']	T2.DN28231_c0_g2_i1:['(CA/TG)16']
T2.DN41400_c0_g3_i1:['(AC/GT)12']	T2.DN41400_c0_g4_i1:['(AC/GT)18']
T1.DN13571_c0_g1_i1:['(CA/TG)13']	T1.DN13571_c0_g1_i2:['(CA/TG)22']
T2.DN63095_c0_g1_i1:['(AC/GT)23']	T2.DN63095_c0_g3_i1:['(AC/GT)22']	T2.DN63095_c0_g4_i1:['(AC/GT)23']	T2.DN63095_c0_g5_i1:['(AC/GT)24']	T2.DN63095_c0_g6_i1:['(AC/GT)25']	T1.DN40227_c0_g2_i1:['(AC/GT)21']	T1.DN40227_c0_g3_i1:['(AC/GT)23']	T1.DN40227_c0_g5_i1:['(AC/GT)26']
T1.DN4118_c8_g6_i1:['(AAT/ATT)8']	T1.DN4118_c8_g9_i1:['(AAT/ATT)9']	T1.DN4118_c8_g10_i1:['(AAT/ATT)10']
T2.DN76209_c0_g1_i1:['(CA/TG)13']	T2.DN76209_c0_g3_i1:['(CA/TG)18']	T2.DN76209_c0_g8_i1:['(CA/TG)13']	T2.DN76209_c0_g9_i1:['(CA/TG)12']	T1.DN11695_c0_g1_i1:['(CA/TG)18']	T1.DN11695_c0_g2_i1:['(CA/TG)19']	T1.DN11695_c0_g3_i1:['(CA/TG)12']	T1.DN11695_c0_g7_i1:['(CA/TG)13']
T2.DN64093_c0_g1_i1:['(AC/GT)13']	T2.DN64093_c0_g2_i1:['(AC/GT)16']
T2.DN18847_c0_g1_i1:['(CA/TG)22']	T2.DN18847_c0_g3_i1:['(CA/TG)21']	T2.DN18847_c0_g4_i1:['(CA/TG)27']	T2.DN18847_c0_g5_i1:['(CA/TG)29']	T1.DN45733_c0_g3_i1:['(CA/TG)21']	T1.DN45733_c0_g4_i1:['(CA/TG)23']	T1.DN45733_c0_g5_i1:['(CA/TG)20']	T1.DN45733_c0_g6_i1:['(CA/TG)24']
T2.DN75489_c0_g1_i1:['(CA/TG)15']	T2.DN75489_c0_g2_i1:['(CA/TG)16']
T2.DN68215_c9_g3_i1:['(AC/GT)9']	T1.DN26629_c3_g2_i3:['(AC/GT)10']	T1.DN26629_c3_g2_i4:['(AC/GT)10']
T1.DN35319_c5_g2_i1:['(ATA/TAT)11']	T1.DN35319_c5_g3_i1:['(ATA/TAT)10']
T2.DN5843_c0_g1_i1:['(CA/TG)25']	T2.DN5843_c0_g2_i1:['(CA/TG)24']
T2.DN76568_c0_g1_i1:['(AAG/CTT)9']	T2.DN76568_c0_g2_i1:['(AAG/CTT)10']
T2.DN47907_c0_g2_i1:['(AC/GT)13']	T2.DN47907_c0_g4_i1:['(AC/GT)17']	T2.DN47907_c0_g9_i1:['(AC/GT)10']
T2.DN40741_c0_g1_i1:['(CA/TG)9']	T2.DN40741_c0_g2_i1:['(CA/TG)6']	T1.DN11555_c0_g1_i1:['(CA/TG)6']
T1.DN77989_c0_g1_i1:['(CA/TG)15']	T1.DN77989_c0_g2_i1:['(CA/TG)14']
T2.DN14458_c0_g1_i1:['(AC/GT)16']	T2.DN14458_c0_g2_i1:['(AC/GT)14']	T2.DN14458_c0_g5_i1:['(AC/GT)13']	T2.DN14458_c0_g6_i1:['(AC/GT)12']	T2.DN14458_c0_g7_i1:['(AC/GT)16']
T2.DN10624_c0_g1_i1:['(CA/TG)15']	T2.DN10624_c0_g6_i1:['(CA/TG)12']	T2.DN10624_c0_g7_i1:['(CA/TG)14']	T2.DN10624_c0_g8_i1:['(CA/TG)13']	T1.DN22472_c1_g1_i1:['(CA/TG)9']
T2.DN32348_c0_g1_i1:['(GA/TC)14']	T2.DN32348_c0_g2_i1:['(GA/TC)12']	T2.DN32348_c0_g3_i1:['(GA/TC)15']	T2.DN32348_c0_g4_i1:['(GA/TC)16']
T2.DN33391_c0_g1_i1:['(AAC/GTT)12']	T2.DN33391_c0_g2_i1:['(AAC/GTT)6']
T2.DN59535_c0_g1_i1:['(AAC/GTT)8']	T2.DN59535_c0_g2_i1:['(AAC/GTT)11']
T2.DN66310_c0_g2_i1:['(CA/TG)16']	T2.DN66310_c0_g3_i1:['(CA/TG)23']	T2.DN66310_c0_g4_i1:['(CA/TG)19']	T2.DN66310_c0_g5_i1:['(CA/TG)24']	T2.DN66310_c0_g7_i1:['(CA/TG)18']	T2.DN66310_c0_g9_i1:['(CA/TG)21']
T2.DN47907_c0_g1_i1:['(AC/GT)28']	T2.DN47907_c0_g3_i1:['(AC/GT)27']	T2.DN47907_c0_g5_i1:['(AC/GT)19']	T2.DN47907_c0_g7_i1:['(AC/GT)18']	T2.DN47907_c0_g8_i1:['(AC/GT)26']
T2.DN68638_c1_g1_i1:['(CA/TG)15']	T2.DN68638_c1_g4_i1:['(CA/TG)17']	T1.DN61936_c0_g6_i1:['(CA/TG)17']	T1.DN61936_c0_g8_i1:['(CA/TG)18']
T2.DN9419_c0_g1_i1:['(CA/TG)17']	T2.DN9419_c0_g2_i1:['(CA/TG)19']	T2.DN9419_c0_g3_i1:['(CA/TG)21']	T2.DN9419_c0_g4_i1:['(CA/TG)16']
T2.DN82366_c0_g1_i1:['(AC/GT)12']	T2.DN82366_c0_g2_i1:['(AC/GT)14']	T2.DN82366_c0_g3_i1:['(AC/GT)13']
T2.DN80112_c7_g2_i1:['(AT/AT)12']	T2.DN80112_c7_g3_i1:['(AT/AT)13']
T1.DN82301_c0_g1_i1:['(CA/TG)20']	T1.DN82301_c0_g2_i1:['(CA/TG)27']
T2.DN18847_c0_g2_i1:['(CA/TG)14']	T2.DN18847_c0_g6_i1:['(CA/TG)12']	T1.DN45733_c0_g1_i1:['(CA/TG)12']	T1.DN45733_c0_g2_i1:['(CA/TG)14']
T2.DN20833_c0_g2_i1:['(TA/TA)13']	T2.DN20833_c0_g3_i2:['(TA/TA)12']	T1.DN79372_c0_g1_i1:['(TA/TA)10']	T1.DN79372_c0_g2_i1:['(TA/TA)10']	T1.DN79372_c0_g3_i1:['(TA/TA)10']
T2.DN21466_c0_g1_i1:['(AC/GT)15']	T1.DN20911_c8_g1_i1:['(AC/GT)20']
T2.DN78110_c1_g1_i1:['(CA/TG)13']	T2.DN78110_c1_g2_i1:['(CA/TG)17']	T2.DN78110_c1_g3_i1:['(CA/TG)16']	T2.DN78110_c1_g4_i1:['(CA/TG)15']	T2.DN78110_c1_g5_i1:['(CA/TG)12']	T2.DN78110_c1_g7_i1:['(CA/TG)14']	T1.DN46336_c0_g1_i1:['(CA/TG)16']	T1.DN46336_c0_g2_i1:['(CA/TG)13']	T1.DN46336_c0_g3_i1:['(CA/TG)14']
T2.DN46438_c0_g1_i1:['(AC/GT)15']	T2.DN46438_c0_g2_i1:['(AC/GT)12']
T1.DN6100_c0_g1_i1:['(TA/TA)20']	T1.DN6100_c0_g2_i1:['(TA/TA)27']
T1.DN67556_c0_g2_i1:['(GA/TC)22']	T1.DN67556_c0_g3_i1:['(GA/TC)30']	T1.DN67556_c0_g5_i1:['(GA/TC)25']	T1.DN67556_c0_g7_i1:['(GA/TC)23']
T2.DN68870_c1_g1_i1:['(CA/TG)23']	T2.DN68870_c1_g2_i1:['(CA/TG)16']
T1.DN50867_c0_g2_i1:['(AC/GT)18']	T1.DN50867_c0_g3_i1:['(AC/GT)22']	T1.DN50867_c0_g4_i1:['(AC/GT)17']	T1.DN50867_c0_g5_i1:['(AC/GT)19']
T2.DN32450_c0_g1_i1:['(AC/GT)20']	T2.DN32450_c0_g2_i1:['(AC/GT)18']	T2.DN32450_c0_g3_i1:['(AC/GT)25']
T2.DN86029_c0_g1_i1:['(AG/CT)6']	T2.DN86029_c0_g2_i1:['(AG/CT)7']
T2.DN41425_c0_g1_i1:['(AAT/ATT)12']	T2.DN41425_c0_g3_i1:['(AAT/ATT)11']	T2.DN41425_c0_g4_i1:['(AAT/ATT)13']
T2.DN50899_c0_g1_i1:['(AG/CT)18']	T2.DN50899_c0_g2_i1:['(AG/CT)22']
T2.DN78670_c0_g1_i1:['(AC/GT)19']	T2.DN78670_c0_g2_i1:['(AC/GT)16']	T2.DN78670_c0_g3_i1:['(AC/GT)20']
T2.DN21337_c2_g2_i1:['(AC/GT)8']	T1.DN25780_c0_g1_i1:['(AC/GT)10']
T1.DN50758_c0_g5_i1:['(TA/TA)26']	T1.DN81956_c7_g3_i1:['(TA/TA)25']
T2.DN78442_c3_g1_i1:['(AC/GT)18']	T2.DN78442_c3_g8_i1:['(AC/GT)14']
T2.DN3331_c5_g21_i1:['(ATC/GAT)8']	T2.DN3331_c5_g58_i1:['(ATC/GAT)7']	T2.DN3331_c5_g65_i1:['(ATC/GAT)7']	T2.DN3331_c5_g89_i1:['(ATC/GAT)10']
T2.DN30378_c0_g1_i1:['(CA/TG)13']	T2.DN30378_c0_g3_i1:['(CA/TG)12']
T2.DN66310_c0_g1_i1:['(CA/TG)13']	T2.DN66310_c0_g8_i1:['(CA/TG)12']
T2.DN35098_c1_g1_i1:['(AT/AT)16']	T2.DN35098_c1_g2_i1:['(AT/AT)12']
T2.DN79776_c0_g1_i1:['(CA/TG)19']	T2.DN79776_c0_g2_i1:['(CA/TG)23']
T2.DN28321_c0_g1_i1:['(AC/GT)13']	T2.DN28321_c0_g2_i1:['(AC/GT)12']
T2.DN78626_c0_g1_i1:['(CA/TG)12']	T1.DN16815_c0_g2_i1:['(CA/TG)12']	T1.DN16815_c0_g3_i1:['(CA/TG)9']
T2.DN54644_c0_g2_i1:['(AC/GT)28']	T2.DN54644_c0_g4_i1:['(AC/GT)27']	T2.DN54644_c0_g5_i1:['(AC/GT)29']
T1.DN63364_c0_g1_i1:['(GA/TC)13']	T1.DN63364_c0_g2_i1:['(GA/TC)14']
T2.DN20833_c0_g3_i1:['(TA/TA)21']	T2.DN20833_c0_g2_i2:['(TA/TA)20']
T2.DN72035_c0_g1_i1:['(AG/CT)18']	T2.DN72035_c0_g2_i1:['(AG/CT)16']
T2.DN79671_c2_g5_i1:['(ATC/GAT)8']	T2.DN79671_c2_g9_i1:['(ATC/GAT)10']
T1.DN67556_c0_g1_i1:['(GA/TC)12']	T1.DN67556_c0_g4_i1:['(GA/TC)16']	T1.DN67556_c0_g6_i1:['(GA/TC)19']	T1.DN67556_c0_g8_i1:['(GA/TC)17']	T1.DN67556_c0_g9_i1:['(GA/TC)14']
T2.DN4052_c1_g1_i1:['(AC/GT)18']	T2.DN4052_c1_g2_i1:['(AC/GT)14']	T2.DN4052_c1_g3_i1:['(AC/GT)12']	T2.DN4052_c1_g4_i1:['(AC/GT)20']	T2.DN4052_c1_g5_i1:['(AC/GT)13']	T2.DN4052_c1_g6_i1:['(AC/GT)15']
T2.DN27814_c0_g1_i1:['(AC/GT)18']	T2.DN27814_c0_g2_i1:['(AC/GT)20']	T1.DN40129_c0_g1_i1:['(AC/GT)20']
T1.DN12406_c0_g1_i1:['(CA/TG)14']	T1.DN12406_c0_g2_i1:['(CA/TG)13']
T2.DN73910_c0_g2_i1:['(ATA/TAT)14']	T2.DN73910_c0_g4_i1:['(ATA/TAT)12']
T2.DN86842_c0_g2_i1:['(GA/TC)15']	T2.DN86842_c0_g3_i1:['(GA/TC)14']
T2.DN17786_c0_g1_i1:['(TAA/TTA)12']	T1.DN69045_c0_g1_i1:['(TAA/TTA)11']	T1.DN69045_c0_g2_i1:['(TAA/TTA)12']
T2.DN19065_c0_g1_i1:['(AC/GT)18']	T2.DN19065_c0_g2_i1:['(AC/GT)15']
T2.DN54644_c0_g1_i1:['(AC/GT)18']	T1.DN35564_c0_g2_i1:['(AC/GT)17']
T2.DN66616_c0_g6_i1:['(ATG/CAT)5']	T1.DN4097_c5_g13_i1:['(ATG/CAT)6']
T2.DN4436_c0_g1_i1:['(CA/TG)24']	T2.DN4436_c0_g2_i1:['(CA/TG)22']	T2.DN4436_c0_g3_i1:['(CA/TG)26']	T2.DN4436_c0_g4_i1:['(CA/TG)20']
T2.DN51022_c0_g1_i1:['(AC/GT)20']	T2.DN51022_c0_g2_i1:['(AC/GT)21']	T2.DN51022_c0_g3_i1:['(AC/GT)22']
T1.DN33622_c1_g1_i1:['(AC/GT)13']	T1.DN33622_c1_g2_i1:['(AC/GT)12']	T1.DN33622_c1_g4_i1:['(AC/GT)12']	T1.DN33622_c1_g5_i1:['(AC/GT)12']	T1.DN33622_c1_g6_i1:['(AC/GT)12']	T1.DN33622_c1_g7_i1:['(AC/GT)12']
T2.DN21373_c0_g1_i1:['(AT/AT)12']	T2.DN21373_c0_g3_i1:['(AT/AT)13']
T2.DN14025_c0_g1_i1:['(AC/GT)19']	T2.DN14025_c0_g2_i1:['(AC/GT)18']	T1.DN50570_c0_g1_i1:['(AC/GT)24']	T1.DN50570_c0_g2_i1:['(AC/GT)21']
T2.DN75364_c0_g1_i1:['(CA/TG)16']	T2.DN75364_c0_g2_i1:['(CA/TG)15']
T2.DN8034_c0_g1_i1:['(GA/TC)18']	T2.DN8034_c0_g2_i1:['(GA/TC)16']	T2.DN8034_c0_g3_i1:['(GA/TC)15']
T2.DN43207_c0_g1_i1:['(AG/CT)9']	T2.DN43207_c0_g2_i1:['(AG/CT)9']	T1.DN14653_c0_g1_i1:['(AG/CT)8']
T2.DN74987_c0_g1_i1:['(AC/GT)12']	T2.DN74987_c0_g2_i1:['(AC/GT)17']	T2.DN74987_c0_g3_i1:['(AC/GT)21']	T2.DN74987_c0_g4_i1:['(AC/GT)18']	T2.DN74987_c0_g6_i1:['(AC/GT)20']	T2.DN74987_c0_g7_i1:['(AC/GT)14']	T2.DN74987_c0_g9_i1:['(AC/GT)14']	T1.DN35973_c0_g1_i1:['(AC/GT)21']	T1.DN35973_c0_g2_i1:['(AC/GT)18']	T1.DN35973_c0_g3_i1:['(AC/GT)14']	T1.DN35973_c0_g4_i1:['(AC/GT)13']	T1.DN35973_c0_g6_i1:['(AC/GT)15']	T1.DN35973_c0_g7_i1:['(AC/GT)12']
T2.DN42192_c0_g1_i1:['(AT/AT)14']	T2.DN42192_c0_g2_i1:['(AT/AT)15']
T2.DN26798_c0_g1_i1:['(CA/TG)6']	T1.DN29385_c0_g1_i1:['(CA/TG)7']
T2.DN39478_c1_g1_i1:['(AGAT/ATCT)6']	T2.DN39478_c1_g2_i1:['(AGAT/ATCT)8']	T2.DN39478_c1_g3_i1:['(AGAT/ATCT)7']	T2.DN39478_c1_g4_i1:['(AGAT/ATCT)9']
T2.DN45359_c0_g3_i1:['(AC/GT)30']	T2.DN45359_c0_g4_i1:['(AC/GT)23']	T2.DN45359_c0_g6_i1:['(AC/GT)22']
T2.DN37501_c0_g2_i1:['(TA/TA)14']	T2.DN37501_c0_g4_i1:['(TA/TA)15']	T1.DN76162_c0_g2_i1:['(TA/TA)20']	T1.DN76162_c0_g5_i1:['(TA/TA)14']	T1.DN76162_c0_g6_i1:['(TA/TA)15']
T2.DN77532_c0_g1_i1:['(AG/CT)19']	T2.DN77532_c0_g2_i1:['(AG/CT)17']	T2.DN77532_c0_g3_i1:['(AG/CT)13']	T2.DN77532_c0_g4_i1:['(AG/CT)14']	T2.DN77532_c0_g5_i1:['(AG/CT)16']	T2.DN77532_c0_g6_i1:['(AG/CT)18']	T1.DN4724_c0_g1_i1:['(AG/CT)16']	T1.DN4724_c0_g2_i1:['(AG/CT)20']	T1.DN4724_c0_g3_i1:['(AG/CT)18']	T1.DN4724_c0_g4_i1:['(AG/CT)19']
T2.DN80530_c1_g1_i1:['(CA/TG)16']	T2.DN80530_c1_g2_i1:['(CA/TG)18']	T2.DN80530_c1_g3_i1:['(CA/TG)12']	T2.DN80530_c1_g4_i1:['(CA/TG)17']	T2.DN80530_c1_g5_i1:['(CA/TG)19']	T2.DN80530_c1_g6_i1:['(CA/TG)15']
T2.DN11146_c0_g1_i1:['(GA/TC)12']	T2.DN11146_c0_g2_i1:['(GA/TC)9']	T2.DN11146_c0_g3_i1:['(GA/TC)12']	T1.DN26864_c0_g1_i1:['(GA/TC)12']	T1.DN26864_c0_g2_i1:['(GA/TC)12']
T2.DN61939_c0_g1_i1:['(TA/TA)16']	T2.DN61939_c0_g3_i1:['(TA/TA)19']
T2.DN70585_c1_g1_i1:['(AT/AT)12']	T2.DN70585_c1_g2_i1:['(AT/AT)17']
T2.DN8332_c0_g1_i1:['(AG/CT)25']	T2.DN8332_c0_g2_i1:['(AG/CT)20']	T2.DN8332_c0_g3_i1:['(AG/CT)18']	T2.DN8332_c0_g4_i1:['(AG/CT)19']	T2.DN8332_c0_g5_i1:['(AG/CT)21']	T2.DN8332_c0_g6_i1:['(AG/CT)16']	T2.DN8332_c0_g7_i1:['(AG/CT)22']
T1.DN27981_c0_g1_i1:['(AC/GT)12']	T1.DN27981_c0_g2_i1:['(AC/GT)15']
T2.DN63753_c0_g2_i1:['(GA/TC)33']	T2.DN63753_c0_g3_i1:['(GA/TC)21']
T1.DN8834_c0_g1_i1:['(AC/GT)14']	T1.DN8834_c0_g2_i1:['(AC/GT)16']
T2.DN85720_c0_g2_i1:['(GA/TC)23']	T2.DN85720_c0_g3_i1:['(GA/TC)25']	T2.DN85720_c0_g5_i1:['(GA/TC)19']	T2.DN85720_c0_g6_i1:['(GA/TC)18']	T2.DN85720_c0_g8_i1:['(GA/TC)32']	T2.DN85720_c0_g9_i1:['(GA/TC)26']	T1.DN27437_c0_g1_i1:['(GA/TC)27']	T1.DN27437_c0_g5_i1:['(GA/TC)21']	T1.DN27437_c0_g7_i1:['(GA/TC)23']	T1.DN27437_c0_g8_i1:['(GA/TC)22']	T1.DN27437_c0_g9_i1:['(GA/TC)25']
T2.DN53518_c2_g2_i1:['(AT/AT)15']	T2.DN53518_c2_g3_i1:['(AT/AT)16']	T2.DN53518_c2_g4_i1:['(AT/AT)19']
T2.DN45252_c0_g1_i1:['(TA/TA)8']	T1.DN40024_c1_g1_i1:['(TA/TA)7']
T2.DN48785_c9_g4_i1:['(AC/GT)8']	T1.DN70107_c5_g1_i1:['(AC/GT)9']	T1.DN70107_c5_g3_i1:['(AC/GT)9']
T2.DN28163_c0_g1_i1:['(AGTC/GACT)6']	T2.DN28163_c0_g2_i1:['(AGTC/GACT)7']	T1.DN45046_c0_g1_i1:['(AGTC/GACT)6']
T2.DN83065_c2_g1_i1:['(AC/GT)10']	T1.DN11113_c0_g1_i1:['(AC/GT)12']	T1.DN11113_c0_g2_i1:['(AC/GT)10']
T2.DN41432_c1_g1_i1:['(GA/TC)10']	T1.DN78514_c1_g1_i1:['(GA/TC)12']
T2.DN45359_c0_g1_i1:['(AC/GT)18']	T2.DN45359_c0_g2_i1:['(AC/GT)20']	T2.DN45359_c0_g5_i1:['(AC/GT)17']
T2.DN8647_c0_g1_i1:['(AG/CT)17']	T2.DN8647_c0_g2_i1:['(AG/CT)15']	T2.DN8647_c0_g3_i1:['(AG/CT)19']	T1.DN73967_c0_g1_i1:['(AG/CT)15']	T1.DN73967_c0_g2_i1:['(AG/CT)16']
T2.DN21072_c0_g4_i1:['(AC/GT)43']	T2.DN21072_c0_g5_i1:['(AC/GT)41']	T2.DN21072_c0_g8_i1:['(AC/GT)39']
T2.DN39704_c0_g2_i1:['(AC/GT)15']	T2.DN39704_c0_g3_i1:['(AC/GT)21']	T2.DN39704_c0_g4_i1:['(AC/GT)22']	T2.DN39704_c0_g5_i1:['(AC/GT)20']	T2.DN39704_c0_g6_i1:['(AC/GT)23']
T2.DN26374_c0_g1_i1:['(GGA/TCC)9']	T2.DN26374_c0_g3_i1:['(GGA/TCC)10']
T2.DN66218_c0_g1_i1:['(AG/CT)18']	T2.DN66218_c0_g3_i1:['(AG/CT)15']
T2.DN28374_c0_g1_i1:['(AC/GT)18']	T2.DN28374_c0_g1_i2:['(AC/GT)24']
T2.DN85720_c0_g7_i1:['(GA/TC)15']	T1.DN27437_c0_g3_i1:['(GA/TC)12']	T1.DN27437_c0_g4_i1:['(GA/TC)17']	T1.DN27437_c0_g6_i1:['(GA/TC)16']
T2.DN42780_c0_g1_i1:['(CA/TG)13']	T2.DN42780_c0_g2_i1:['(CA/TG)15']	T2.DN42780_c0_g3_i1:['(CA/TG)14']	T2.DN42780_c0_g4_i1:['(CA/TG)17']	T2.DN42780_c0_g5_i1:['(CA/TG)13']	T2.DN42780_c0_g6_i1:['(CA/TG)18']	T2.DN42780_c0_g7_i1:['(CA/TG)16']	T2.DN42780_c0_g8_i1:['(CA/TG)14']
T2.DN8449_c0_g1_i1:['(AC/GT)20']	T2.DN8449_c0_g2_i1:['(AC/GT)19']
T2.DN9900_c0_g1_i1:['(AT/AT)11']	T2.DN9900_c0_g2_i1:['(AT/AT)7']
T2.DN78548_c3_g1_i1:['(CA/TG)27']	T2.DN78548_c3_g2_i1:['(CA/TG)23']
T2.DN4651_c0_g1_i1:['(AC/GT)18']	T2.DN4651_c0_g2_i1:['(AC/GT)14']	T2.DN4651_c0_g3_i1:['(AC/GT)14']
T1.DN68229_c0_g1_i1:['(AT/AT)12']	T1.DN68229_c0_g3_i1:['(AT/AT)17']
T2.DN21072_c0_g1_i1:['(AC/GT)32']	T2.DN21072_c0_g9_i1:['(AC/GT)33']
T2.DN66657_c3_g9_i1:['(AC/GT)15']	T2.DN66657_c3_g9_i2:['(AC/GT)14']
T1.DN71745_c0_g1_i1:['(TAA/TTA)10']	T1.DN71745_c0_g2_i1:['(TAA/TTA)11']
T2.DN1937_c1_g1_i1:['(CA/TG)15']	T2.DN1937_c1_g2_i1:['(CA/TG)13']
T1.DN8362_c0_g1_i1:['(AC/GT)14']	T1.DN8362_c0_g2_i1:['(AC/GT)15']
T1.DN61936_c0_g2_i1:['(CA/TG)30']	T1.DN61936_c0_g5_i1:['(CA/TG)29']
T2.DN33437_c1_g1_i1:['(AG/CT)6']	T2.DN33437_c1_g2_i1:['(AG/CT)10']	T1.DN22865_c0_g1_i1:['(AG/CT)10']	T1.DN22865_c0_g2_i1:['(AG/CT)10']
T2.DN66592_c3_g5_i1:['(AT/AT)14']	T2.DN66592_c3_g6_i1:['(AT/AT)17']
T1.DN46138_c1_g1_i1:['(AAT/ATT)11']	T1.DN52602_c1_g1_i1:['(AAT/ATT)10']	T1.DN52602_c1_g8_i1:['(AAT/ATT)11']
T2.DN58827_c0_g1_i1:['(GA/TC)13']	T2.DN58827_c0_g2_i1:['(GA/TC)14']	T2.DN58827_c0_g6_i1:['(GA/TC)15']	T2.DN58827_c0_g7_i1:['(GA/TC)16']
T1.DN53493_c0_g1_i1:['(AGAT/ATCT)6']	T1.DN53493_c0_g2_i1:['(AGAT/ATCT)9']	T1.DN53493_c0_g3_i1:['(AGAT/ATCT)7']
T1.DN53515_c1_g1_i1:['(AC/GT)12']	T1.DN53515_c1_g2_i1:['(AC/GT)14']	T1.DN53515_c1_g4_i1:['(AC/GT)13']
T2.DN17235_c0_g1_i1:['(CA/TG)21']	T2.DN17235_c0_g2_i1:['(CA/TG)19']	T2.DN17235_c0_g3_i1:['(CA/TG)20']	T2.DN17235_c0_g4_i1:['(CA/TG)17']
T2.DN6331_c0_g1_i1:['(TA/TA)15']	T2.DN6331_c0_g2_i1:['(TA/TA)14']
T2.DN32094_c0_g1_i1:['(CA/TG)24']	T2.DN32094_c0_g2_i1:['(CA/TG)17']	T2.DN32094_c0_g3_i1:['(CA/TG)21']	T2.DN32094_c0_g4_i1:['(CA/TG)13']	T2.DN32094_c0_g5_i1:['(CA/TG)14']	T2.DN32094_c0_g6_i1:['(CA/TG)18']	T2.DN32094_c0_g7_i1:['(CA/TG)16']
T2.DN75892_c0_g1_i1:['(AC/GT)12']	T2.DN75892_c0_g2_i1:['(AC/GT)15']	T2.DN75892_c0_g3_i1:['(AC/GT)16']
T1.DN56556_c0_g1_i1:['(AC/GT)16']	T1.DN56556_c0_g2_i1:['(AC/GT)19']	T1.DN56556_c0_g3_i1:['(AC/GT)15']	T1.DN56556_c0_g4_i1:['(AC/GT)17']	T1.DN56556_c0_g6_i1:['(AC/GT)22']	T1.DN56556_c0_g7_i1:['(AC/GT)18']
T2.DN72685_c0_g1_i1:['(ATC/GAT)8']	T1.DN71197_c0_g1_i1:['(ATC/GAT)6']
T2.DN76209_c0_g2_i1:['(CA/TG)28']	T2.DN76209_c0_g4_i1:['(CA/TG)23']	T2.DN76209_c0_g5_i1:['(CA/TG)24']	T2.DN76209_c0_g6_i1:['(CA/TG)30']	T2.DN76209_c0_g7_i1:['(CA/TG)22']	T1.DN11695_c0_g4_i1:['(CA/TG)28']	T1.DN11695_c0_g5_i1:['(CA/TG)23']	T1.DN11695_c0_g8_i1:['(CA/TG)27']	T1.DN11695_c0_g9_i1:['(CA/TG)22']
T1.DN50758_c0_g1_i1:['(AT/AT)17']	T1.DN50758_c0_g2_i1:['(AT/AT)13']	T1.DN50758_c0_g3_i1:['(AT/AT)20']	T1.DN50758_c0_g4_i1:['(AT/AT)16']	T1.DN50758_c0_g6_i1:['(AT/AT)19']
T1.DN1541_c0_g2_i1:['(CA/TG)18']	T1.DN1541_c0_g5_i1:['(CA/TG)20']	T1.DN1541_c0_g8_i1:['(CA/TG)16']	T1.DN1541_c0_g9_i1:['(CA/TG)24']
T2.DN56295_c0_g2_i1:['(CA/TG)16']	T2.DN56295_c0_g4_i1:['(CA/TG)12']	T2.DN56295_c0_g6_i1:['(CA/TG)14']
T2.DN43263_c0_g1_i1:['(AC/GT)17']	T2.DN43263_c0_g2_i1:['(AC/GT)24']	T2.DN43263_c0_g3_i1:['(AC/GT)21']	T2.DN43263_c0_g4_i1:['(AC/GT)16']
T2.DN37524_c0_g1_i1:['(CA/TG)20']	T2.DN37524_c0_g2_i1:['(CA/TG)21']
T2.DN35092_c1_g4_i1:['(CA/TG)19']	T2.DN35092_c1_g7_i1:['(CA/TG)16']	T2.DN35092_c1_g9_i1:['(CA/TG)14']	T1.DN46173_c0_g2_i1:['(CA/TG)12']	T1.DN46173_c0_g6_i1:['(CA/TG)12']	T1.DN46173_c0_g9_i1:['(CA/TG)16']
T1.DN1753_c2_g1_i1:['(CA/TG)23']	T1.DN1753_c2_g4_i1:['(CA/TG)21']	T1.DN1753_c2_g5_i1:['(CA/TG)24']	T1.DN1753_c2_g7_i1:['(CA/TG)29']
T2.DN23279_c0_g1_i1:['(CA/TG)15']	T2.DN23279_c0_g2_i1:['(CA/TG)25']	T2.DN23279_c0_g3_i1:['(CA/TG)23']	T2.DN23279_c0_g4_i1:['(CA/TG)18']	T2.DN23279_c0_g5_i1:['(CA/TG)20']	T2.DN23279_c0_g6_i1:['(CA/TG)24']	T2.DN23279_c0_g7_i1:['(CA/TG)21']	T2.DN23279_c0_g8_i1:['(CA/TG)16']	T2.DN23279_c0_g9_i1:['(CA/TG)17']	T1.DN1753_c2_g2_i1:['(CA/TG)15']	T1.DN1753_c2_g3_i1:['(CA/TG)18']	T1.DN1753_c2_g6_i1:['(CA/TG)16']
T2.DN27028_c1_g1_i1:['(CA/TG)12']	T1.DN72846_c0_g1_i1:['(CA/TG)11']
T1.DN75469_c0_g4_i1:['(CA/TG)12']	T1.DN75469_c0_g7_i1:['(CA/TG)14']
T1.DN49313_c0_g1_i1:['(AC/GT)13']	T1.DN49313_c0_g2_i1:['(AC/GT)17']	T1.DN49313_c0_g3_i1:['(AC/GT)14']	T1.DN49313_c0_g5_i1:['(AC/GT)12']
T1.DN40222_c1_g2_i1:['(TA/TA)16']	T1.DN40222_c1_g3_i1:['(TA/TA)12']
T2.DN73256_c0_g2_i1:['(AC/GT)11']	T2.DN73256_c0_g3_i1:['(AC/GT)9']
T2.DN78508_c1_g3_i1:['(CA/TG)12']	T1.DN10690_c0_g4_i1:['(CA/TG)14']
T1.DN59372_c0_g1_i1:['(AT/AT)16']	T1.DN59372_c0_g4_i1:['(AT/AT)25']	T1.DN59372_c0_g5_i1:['(AT/AT)19']
T2.DN29293_c0_g3_i1:['(TA/TA)18']	T2.DN29293_c0_g4_i1:['(TA/TA)21']	T2.DN29293_c0_g3_i2:['(TA/TA)12']
T2.DN67538_c0_g1_i1:['(CA/TG)16']	T2.DN67538_c0_g2_i1:['(CA/TG)17']
T1.DN27282_c0_g1_i1:['(AC/GT)13']	T1.DN27282_c0_g2_i1:['(AC/GT)14']
T2.DN63053_c0_g1_i1:['(AGG/CCT)11']	T2.DN63053_c0_g2_i1:['(AGG/CCT)10']
T2.DN48597_c0_g1_i1:['(AC/GT)23']	T2.DN48597_c0_g2_i1:['(AC/GT)25']	T2.DN48597_c0_g3_i1:['(AC/GT)20']
T2.DN61366_c1_g1_i1:['(AG/CT)20']	T2.DN61366_c1_g2_i1:['(AG/CT)13']	T2.DN61366_c1_g5_i1:['(AG/CT)17']	T1.DN11722_c0_g1_i1:['(AG/CT)13']	T1.DN11722_c0_g4_i1:['(AG/CT)18']
T2.DN3331_c5_g26_i1:['(ATC/GAT)10']	T2.DN3331_c5_g50_i1:['(ATC/GAT)7']	T2.DN3331_c5_g73_i1:['(ATC/GAT)7']
T2.DN59379_c2_g1_i1:['(AT/AT)17']	T2.DN59379_c2_g2_i1:['(AT/AT)21']	T2.DN59379_c2_g6_i1:['(AT/AT)22']
T1.DN68433_c0_g1_i1:['(AC/GT)18']	T1.DN68433_c0_g2_i1:['(AC/GT)14']
T2.DN64666_c0_g2_i1:['(AC/GT)13']	T2.DN64666_c0_g3_i1:['(AC/GT)14']
T2.DN75873_c3_g1_i1:['(CAA/TTG)8']	T2.DN75873_c3_g2_i1:['(CAA/TTG)7']	T2.DN75873_c3_g3_i1:['(CAA/TTG)7']	T2.DN75873_c3_g4_i1:['(CAA/TTG)8']
T2.DN23154_c0_g1_i1:['(AC/GT)29']	T2.DN23154_c0_g2_i1:['(AC/GT)23']
T1.DN34521_c0_g1_i1:['(AC/GT)16']	T1.DN34521_c0_g2_i1:['(AC/GT)13']
T2.DN75357_c0_g1_i1:['(AT/AT)16']	T2.DN75357_c0_g3_i1:['(AT/AT)17']
T1.DN44968_c0_g1_i1:['(AC/GT)12']	T1.DN44968_c0_g2_i1:['(AC/GT)16']
T1.DN49156_c0_g1_i1:['(AC/GT)12']	T1.DN49156_c0_g2_i1:['(AC/GT)13']
T2.DN26364_c1_g1_i1:['(AC/GT)18']	T2.DN26364_c1_g2_i1:['(AC/GT)13']	T2.DN26364_c1_g3_i1:['(AC/GT)17']	T2.DN26364_c1_g4_i1:['(AC/GT)16']	T2.DN26364_c1_g5_i1:['(AC/GT)20']
T2.DN74709_c0_g3_i1:['(AG/CT)21']	T2.DN74709_c0_g4_i1:['(AG/CT)19']	T2.DN74709_c0_g7_i1:['(AG/CT)17']
T2.DN37501_c0_g1_i1:['(TA/TA)13']	T2.DN37501_c0_g3_i1:['(TA/TA)12']
T2.DN53906_c3_g1_i1:['(AG/CT)15']	T2.DN53906_c3_g2_i1:['(AG/CT)20']
T2.DN16290_c0_g1_i1:['(TA/TA)8']	T1.DN48862_c0_g1_i1:['(TA/TA)7']
T2.DN40796_c0_g1_i1:['(CA/TG)29']	T2.DN40796_c0_g1_i2:['(CA/TG)22']
T2.DN66613_c0_g3_i1:['(AC/GT)13']	T2.DN66613_c0_g4_i1:['(AC/GT)14']	T2.DN66613_c0_g5_i1:['(AC/GT)12']
T2.DN15521_c1_g1_i1:['(AT/AT)14']	T2.DN15521_c1_g2_i1:['(AT/AT)15']
T2.DN43287_c1_g1_i1:['(AG/CT)15']	T2.DN43287_c1_g2_i1:['(AG/CT)16']	T2.DN43287_c1_g3_i1:['(AG/CT)13']
T2.DN74491_c0_g2_i1:['(AC/GT)6']	T2.DN74491_c0_g4_i1:['(AC/GT)7']
T2.DN43805_c0_g1_i1:['(GA/TC)21']	T2.DN43805_c0_g2_i1:['(GA/TC)20']	T2.DN43805_c0_g3_i1:['(GA/TC)19']	T2.DN43805_c0_g4_i1:['(GA/TC)18']	T2.DN43805_c0_g6_i1:['(GA/TC)22']	T2.DN43805_c0_g7_i1:['(GA/TC)23']
T2.DN61596_c0_g1_i1:['(ATC/GAT)9']	T2.DN61596_c0_g2_i1:['(ATC/GAT)10']	T2.DN61596_c0_g3_i1:['(ATC/GAT)12']	T2.DN61596_c0_g4_i1:['(ATC/GAT)8']	T2.DN61596_c0_g5_i1:['(ATC/GAT)11']
T2.DN70424_c0_g1_i1:['(AC/GT)20']	T2.DN70424_c0_g2_i1:['(AC/GT)14']	T2.DN70424_c0_g3_i1:['(AC/GT)19']	T2.DN70424_c0_g4_i1:['(AC/GT)18']	T2.DN70424_c0_g5_i1:['(AC/GT)16']	T2.DN70424_c0_g6_i1:['(AC/GT)15']	T2.DN70424_c0_g7_i1:['(AC/GT)17']
T2.DN38849_c0_g1_i1:['(CA/TG)16']	T2.DN38849_c0_g2_i1:['(CA/TG)17']
T1.DN65209_c0_g2_i1:['(CA/TG)21']	T1.DN65209_c0_g3_i1:['(CA/TG)22']
T2.DN35021_c0_g1_i1:['(AT/AT)13']	T2.DN35021_c0_g2_i1:['(AT/AT)15']
T1.DN58755_c0_g5_i1:['(CA/TG)13']	T1.DN58755_c0_g6_i1:['(CA/TG)14']
T2.DN62329_c1_g1_i1:['(AG/CT)12']	T2.DN62329_c1_g2_i1:['(AG/CT)14']
T2.DN9721_c5_g2_i1:['(TCA/TGA)8']	T2.DN9721_c5_g3_i1:['(TCA/TGA)6']
T2.DN63320_c0_g1_i1:['(AC/GT)10']	T2.DN63320_c0_g2_i1:['(AC/GT)6']
T1.DN54688_c0_g1_i1:['(TCA/TGA)10']	T1.DN54688_c0_g2_i1:['(TCA/TGA)9']
T2.DN85749_c0_g1_i1:['(CA/TG)19']	T2.DN85749_c0_g2_i1:['(CA/TG)14']	T2.DN85749_c0_g3_i1:['(CA/TG)13']	T2.DN85749_c0_g4_i1:['(CA/TG)16']
T1.DN39376_c0_g2_i1:['(TCA/TGA)10']	T1.DN39376_c0_g3_i1:['(TCA/TGA)9']	T1.DN39376_c0_g4_i1:['(TCA/TGA)11']
T2.DN52564_c1_g1_i1:['(AT/AT)14']	T2.DN52564_c1_g2_i1:['(AT/AT)15']

## Sheet: Rice
Polymorphism SSRs Table（In each column, "T1, T2, T3" is the sample number, "DN ..." is the sequence name, nucleotides in "[...]" are SSR units, and the number at the end indicates the number of repetitions of the SSR unit.)
Polymorphism SSR 1	Polymorphism SSR 2	Polymorphism SSR 3	Polymorphism SSR 4	Polymorphism SSR 5	Polymorphism SSR 6	Polymorphism SSR 7	Polymorphism SSR 8	Polymorphism SSR 9
T3.DN12757_c0_g1_i6:['(GCC/GGC)5']	T1.DN28290_c0_g1_i8:['(GCC/GGC)8']	T1.DN28290_c0_g1_i1:['(GCC/GGC)8']
T2.DN75905_c0_g1_i1:['(AG/CT)6', '(GA/TC)12']	T3.DN11655_c3_g4_i1:['(AG/CT)6', '(GA/TC)9']	T3.DN11655_c3_g4_i2:['(AG/CT)6', '(GA/TC)9']	T1.DN49814_c0_g2_i1:['(AG/CT)6', '(GA/TC)7']	T1.DN49814_c0_g3_i1:['(AG/CT)6', '(GA/TC)7']
T2.DN27140_c0_g1_i1:['(CGC/GCG)7']	T2.DN27140_c0_g1_i2:['(CGC/GCG)7']	T3.DN67299_c0_g1_i2:['(CGC/GCG)6']	T1.DN8474_c2_g1_i1:['(CGC/GCG)6']	T1.DN8474_c2_g2_i1:['(CGC/GCG)6']
T3.DN5933_c0_g2_i1:['(GA/TC)7']	T1.DN39826_c0_g1_i1:['(GA/TC)6']
T2.DN37702_c0_g1_i1:['(CTC/GAG)5']	T3.DN64578_c0_g1_i1:['(CTC/GAG)6']	T1.DN30802_c0_g1_i1:['(CTC/GAG)6']
T2.DN36907_c0_g1_i1:['(AC/GT)8']	T2.DN36907_c0_g1_i2:['(AC/GT)8']	T3.DN17479_c0_g1_i1:['(AC/GT)8']	T3.DN17479_c0_g2_i1:['(AC/GT)8']	T1.DN15472_c0_g1_i1:['(AC/GT)11']	T1.DN15472_c0_g2_i1:['(AC/GT)11']
T3.DN32481_c0_g1_i1:['(ACG/CGT)5']	T1.DN17108_c1_g1_i1:['(ACG/CGT)7']
T2.DN54751_c0_g1_i1:['(CTC/GAG)5']	T3.DN33761_c0_g1_i1:['(CTC/GAG)7']
T1.DN13396_c0_g3_i4:['(GGA/TCC)5']	T1.DN35346_c0_g1_i1:['(GGA/TCC)6']	T1.DN35346_c0_g2_i1:['(GGA/TCC)6']
T3.DN43214_c0_g1_i1:['(AG/CT)6', '(CTC/GAG)5']	T1.DN23477_c0_g1_i1:['(AG/CT)9', '(CTC/GAG)8']	T1.DN23477_c0_g2_i1:['(AG/CT)9', '(CTC/GAG)8']
T2.DN54751_c0_g1_i2:['(CTC/GAG)5']	T3.DN33761_c0_g1_i2:['(CTC/GAG)7']
T3.DN17221_c0_g1_i1:['(CTC/GAG)10']	T1.DN52861_c0_g1_i1:['(CTC/GAG)8']	T1.DN52861_c0_g2_i1:['(CTC/GAG)8']	T1.DN52861_c0_g2_i4:['(CTC/GAG)8']	T1.DN52861_c0_g2_i6:['(CTC/GAG)8']
T2.DN55206_c1_g1_i1:['(CGC/GCG)5']	T3.DN9086_c0_g1_i2:['(CGC/GCG)6']
T1.DN44166_c0_g1_i1:['(CCG/CGG)6']	T1.DN52342_c0_g1_i2:['(CCG/CGG)8']	T1.DN52342_c0_g2_i1:['(CCG/CGG)8']
T2.DN21123_c1_g1_i1:['(AG/CT)6']	T2.DN21123_c1_g1_i3:['(AG/CT)6']	T3.DN20301_c0_g1_i1:['(AG/CT)6']	T1.DN57650_c0_g1_i1:['(AG/CT)11']
T2.DN77318_c0_g1_i2:['(TCA/TGA)8']	T3.DN20356_c0_g1_i8:['(TCA/TGA)7']
T2.DN79638_c0_g1_i1:['(CGC/GCG)7', '(CCG/CGG)5']	T2.DN79638_c0_g2_i1:['(CGC/GCG)7', '(CCG/CGG)5']	T3.DN67336_c0_g1_i1:['(CGC/GCG)8', '(CCG/CGG)5']	T3.DN67336_c0_g1_i2:['(CGC/GCG)8', '(CCG/CGG)5']	T1.DN30634_c1_g2_i1:['(CGC/GCG)8', '(CCG/CGG)5']
T3.DN17823_c1_g3_i2:['(AGG/CCT)5']	T1.DN10849_c1_g3_i1:['(AGG/CCT)6']
T2.DN2161_c0_g1_i1:['(CCG/CGG)7']	T2.DN40785_c2_g1_i3:['(CCG/CGG)8']	T2.DN40785_c2_g1_i5:['(CCG/CGG)8']	T1.DN11892_c4_g4_i1:['(CCG/CGG)8']
T2.DN63873_c0_g2_i1:['(GA/TC)10']	T3.DN38916_c0_g1_i1:['(GA/TC)10']	T1.DN18086_c0_g1_i1:['(GA/TC)8']
T2.DN28971_c0_g1_i1:['(CAG/CTG)7']	T1.DN39790_c0_g1_i2:['(CAG/CTG)6']
T2.DN64430_c0_g2_i1:['(AG/CT)8']	T3.DN62469_c1_g3_i3:['(AG/CT)7']	T3.DN62469_c1_g3_i4:['(AG/CT)8']	T1.DN13344_c1_g2_i3:['(AG/CT)8']	T1.DN13344_c1_g2_i5:['(AG/CT)8']	T1.DN13344_c1_g2_i7:['(AG/CT)8']
T2.DN65607_c0_g1_i1:['(CCG/CGG)6']	T1.DN26641_c0_g1_i1:['(CCG/CGG)5']
T2.DN32468_c0_g1_i1:['(AG/CT)10']	T3.DN58797_c0_g1_i2:['(AG/CT)10']	T3.DN58797_c0_g1_i3:['(AG/CT)10']	T1.DN23443_c0_g2_i1:['(AG/CT)8']	T1.DN26871_c1_g1_i2:['(AG/CT)8']
T2.DN49530_c0_g2_i1:['(AG/CT)12']	T3.DN22443_c0_g1_i1:['(AG/CT)11']	T1.DN11308_c1_g1_i1:['(AG/CT)12']
T2.DN51854_c0_g1_i1:['(AG/CT)8']	T2.DN51854_c0_g2_i1:['(AG/CT)8']	T3.DN59817_c0_g2_i1:['(AG/CT)8']	T1.DN30674_c0_g2_i1:['(AG/CT)11']
T2.DN53102_c0_g1_i2:['(ATA/TAT)8']	T1.DN11975_c0_g1_i4:['(ATA/TAT)5']
T2.DN27579_c0_g1_i5:['(AG/CT)19']	T2.DN27579_c0_g1_i8:['(AG/CT)17']	T2.DN27579_c0_g1_i9:['(AG/CT)18']	T1.DN5769_c0_g1_i3:['(AG/CT)14']
T3.DN20355_c3_g1_i1:['(GGA/TCC)5']	T1.DN32563_c0_g1_i1:['(GGA/TCC)6']
T2.DN29093_c0_g1_i1:['(CTC/GAG)8']	T2.DN29093_c0_g2_i1:['(CTC/GAG)8']	T1.DN62553_c0_g1_i3:['(CTC/GAG)6']	T1.DN62553_c0_g2_i1:['(CTC/GAG)6']
T2.DN48896_c0_g2_i1:['(CGC/GCG)6']	T1.DN16324_c0_g1_i1:['(CGC/GCG)5']
T2.DN30759_c0_g3_i1:['(AG/CT)7']	T3.DN49250_c0_g2_i1:['(AG/CT)7']	T1.DN54557_c0_g2_i1:['(AG/CT)8']
T2.DN27579_c0_g1_i1:['(AG/CT)19']	T2.DN27579_c0_g1_i2:['(AG/CT)18']	T2.DN27579_c0_g1_i7:['(AG/CT)17']	T1.DN5769_c0_g1_i1:['(AG/CT)14']	T1.DN5769_c0_g1_i4:['(AG/CT)15']
T2.DN30759_c0_g1_i1:['(AG/CT)7']	T3.DN49250_c0_g3_i1:['(AG/CT)7']	T1.DN54557_c0_g1_i1:['(AG/CT)8']
T2.DN21125_c1_g2_i2:['(AGG/CCT)8']	T2.DN21125_c1_g2_i3:['(AGG/CCT)8']	T1.DN40903_c0_g1_i1:['(AGG/CCT)7']	T1.DN40903_c0_g1_i9:['(AGG/CCT)7']
T2.DN27579_c0_g1_i3:['(AG/CT)18']	T1.DN5769_c0_g1_i5:['(AG/CT)14']
T2.DN43402_c0_g1_i1:['(CGC/GCG)5', '(AT/AT)8']	T1.DN32578_c0_g1_i1:['(CGC/GCG)5', '(AT/AT)7']
T3.DN66482_c0_g1_i1:['(CGC/GCG)6']	T1.DN15372_c0_g1_i1:['(CGC/GCG)7']
T3.DN19002_c3_g1_i3:['(AG/CT)23']	T3.DN19002_c3_g1_i4:['(AG/CT)21']
T2.DN74117_c0_g1_i2:['(CGC/GCG)6', '(CCA/TGG)5']	T3.DN62710_c0_g4_i2:['(CGC/GCG)5', '(CCA/TGG)5']
T2.DN84641_c4_g1_i2:['(CAG/CTG)5']	T2.DN84641_c4_g1_i3:['(CAG/CTG)5']	T1.DN43102_c0_g3_i4:['(CAG/CTG)6']	T1.DN43102_c0_g3_i6:['(CAG/CTG)6']
T2.DN47707_c0_g1_i2:['(AC/GT)6']	T1.DN6685_c0_g1_i1:['(AC/GT)9']
T2.DN48906_c0_g1_i2:['(CCG/CGG)6']	T1.DN22734_c0_g1_i1:['(CCG/CGG)7']
T2.DN22783_c0_g1_i2:['(AG/CT)7']	T3.DN46474_c0_g1_i1:['(AG/CT)7']	T1.DN43062_c0_g2_i1:['(AG/CT)6']
T3.DN19002_c3_g1_i6:['(AG/CT)11', '(AG/CT)21']	T3.DN19002_c3_g1_i9:['(AG/CT)23', '(AG/CT)11']
T3.DN27767_c0_g1_i1:['(CGC/GCG)8']	T1.DN23451_c0_g1_i2:['(CGC/GCG)9']
T3.DN62469_c1_g3_i2:['(AG/CT)8']	T3.DN62469_c1_g3_i6:['(AG/CT)7']	T3.DN62469_c1_g3_i8:['(AG/CT)7']
T3.DN59813_c0_g2_i2:['(AGA/TCT)6']	T1.DN54392_c0_g1_i7:['(AGA/TCT)7']
T3.DN2052_c0_g2_i1:['(GCC/GGC)10']	T3.DN2052_c0_g2_i2:['(GCC/GGC)10']	T1.DN5704_c0_g1_i2:['(GCC/GGC)8']
T3.DN19002_c3_g1_i2:['(AG/CT)23', '(AG/CT)11']	T3.DN19002_c3_g1_i8:['(AG/CT)11', '(AG/CT)21']
T2.DN48822_c0_g1_i1:['(AGG/CCT)6']	T1.DN26761_c0_g1_i1:['(AGG/CCT)9']
T3.DN2052_c0_g2_i4:['(GCC/GGC)10']	T1.DN5704_c0_g1_i3:['(GCC/GGC)8']
T2.DN30994_c0_g1_i1:['(GA/TC)6']	T2.DN30994_c0_g2_i1:['(GA/TC)6']	T3.DN63408_c0_g1_i1:['(GA/TC)6']	T1.DN14937_c0_g1_i1:['(GA/TC)7']
T2.DN18396_c0_g1_i1:['(GA/TC)6']	T2.DN18396_c0_g2_i1:['(GA/TC)6']	T1.DN10650_c0_g1_i1:['(GA/TC)7']
T3.DN66514_c3_g1_i1:['(CGC/GCG)7']	T1.DN40916_c0_g1_i4:['(CGC/GCG)6']
T3.DN29834_c0_g1_i1:['(CCG/CGG)7']	T1.DN30204_c0_g2_i1:['(CCG/CGG)6']
T3.DN16403_c0_g2_i1:['(GA/TC)11']	T1.DN53818_c0_g1_i1:['(GA/TC)8']
T2.DN35681_c1_g1_i1:['(GGA/TCC)8']	T1.DN42462_c0_g1_i1:['(GGA/TCC)7']
T3.DN64546_c0_g1_i1:['(GCC/GGC)7']	T1.DN3405_c0_g2_i1:['(GCC/GGC)5']
T3.DN41417_c1_g1_i3:['(GGA/TCC)7']	T1.DN362_c0_g1_i1:['(GGA/TCC)5']
T2.DN17045_c0_g1_i1:['(CTC/GAG)8']	T1.DN6122_c0_g1_i1:['(CTC/GAG)6']
T2.DN35709_c0_g1_i1:['(TA/TA)8']	T2.DN35709_c0_g3_i1:['(TA/TA)8']	T2.DN35709_c0_g4_i1:['(TA/TA)8']	T3.DN33121_c0_g2_i1:['(TA/TA)9']
T2.DN29038_c0_g1_i1:['(AG/CT)6']	T3.DN25142_c0_g1_i1:['(AG/CT)8']
T3.DN58594_c0_g1_i1:['(GC/GC)6', '(CCG/CGG)7']	T1.DN37283_c0_g1_i1:['(GC/GC)6', '(CCG/CGG)5']
T3.DN21965_c0_g1_i2:['(AG/CT)9']	T1.DN30836_c3_g1_i1:['(AG/CT)7']
T3.DN34403_c0_g2_i1:['(CGC/GCG)5']	T1.DN37855_c5_g4_i1:['(CGC/GCG)7']	T1.DN37855_c5_g5_i1:['(CGC/GCG)7']
T2.DN64101_c0_g2_i1:['(CCG/CGG)5']	T1.DN50264_c0_g1_i1:['(CCG/CGG)8']
T2.DN21124_c4_g1_i3:['(CCG/CGG)5']	T1.DN54051_c1_g3_i1:['(CCG/CGG)6']	T1.DN54051_c1_g3_i2:['(CCG/CGG)6']
T2.DN57608_c0_g1_i3:['(CCA/TGG)6']	T2.DN57608_c0_g1_i9:['(CCA/TGG)6']	T1.DN43053_c1_g6_i9:['(CCA/TGG)5']
T2.DN98386_c0_g2_i1:['(AGA/TCT)7']	T3.DN2053_c0_g1_i1:['(AGA/TCT)6']
T3.DN19053_c2_g6_i1:['(CGC/GCG)7']	T3.DN19053_c2_g6_i1:['(CGC/GCG)7']	T1.DN43076_c3_g5_i5:['(CGC/GCG)5']
T2.DN44526_c0_g1_i1:['(GCC/GGC)7']	T1.DN57308_c0_g1_i1:['(GCC/GGC)8']
T2.DN29058_c0_g1_i1:['(CTC/GAG)7']	T1.DN57317_c0_g1_i1:['(CTC/GAG)8']
T3.DN9611_c0_g1_i1:['(AT/AT)7']	T1.DN43124_c0_g3_i1:['(AT/AT)6']
T2.DN64572_c1_g1_i1:['(CCG/CGG)7']	T3.DN61325_c0_g1_i1:['(CCG/CGG)8']	T3.DN61325_c0_g2_i1:['(CCG/CGG)8']
T1.DN54370_c1_g6_i1:['(AG/CT)13']	T1.DN54370_c1_g6_i3:['(AG/CT)14']
T2.DN76828_c0_g1_i2:['(GCC/GGC)6']	T1.DN56532_c0_g1_i3:['(GCC/GGC)8']
T3.DN39253_c0_g1_i1:['(GCC/GGC)6']	T3.DN39253_c0_g2_i1:['(GCC/GGC)6']	T1.DN3652_c0_g1_i1:['(GCC/GGC)7']
T3.DN19552_c0_g1_i1:['(AGC/GCT)7']	T1.DN3413_c0_g1_i1:['(AGC/GCT)6']
T2.DN57617_c1_g3_i4:['(AATA/TATT)7']	T2.DN57617_c1_g3_i7:['(AATA/TATT)6']
T2.DN69684_c0_g1_i1:['(AG/CT)12']	T3.DN34661_c0_g1_i2:['(AG/CT)9']
T3.DN56933_c0_g1_i1:['(CCG/CGG)7']	T1.DN48052_c0_g1_i1:['(CCG/CGG)6']	T1.DN48052_c0_g2_i1:['(CCG/CGG)6']
T2.DN56241_c0_g2_i1:['(AG/CT)10']	T3.DN30684_c0_g4_i1:['(AG/CT)8']	T1.DN34685_c0_g1_i1:['(AG/CT)8']
T3.DN16680_c0_g2_i1:['(AG/CT)8']	T3.DN16680_c0_g3_i1:['(AG/CT)8']	T1.DN42879_c0_g1_i1:['(AG/CT)6']
T2.DN49505_c0_g1_i3:['(GA/TC)9']	T3.DN3199_c3_g1_i1:['(GA/TC)8']
T2.DN69077_c0_g1_i3:['(GA/TC)15']	T3.DN47217_c0_g1_i1:['(GA/TC)12']	T3.DN47217_c0_g1_i3:['(GA/TC)13']	T3.DN47217_c0_g1_i6:['(GA/TC)15']	T3.DN47217_c0_g1_i8:['(GA/TC)16']
T2.DN42356_c0_g1_i1:['(CGC/GCG)6']	T3.DN38995_c1_g1_i1:['(CGC/GCG)7']	T1.DN5258_c0_g1_i1:['(CGC/GCG)7']
T2.DN99655_c0_g2_i2:['(GGA/TCC)6']	T1.DN15466_c0_g1_i1:['(GGA/TCC)5']
T1.DN13309_c0_g2_i2:['(CCAGG/CCTGG)8']	T1.DN13309_c0_g4_i4:['(CCAGG/CCTGG)7']	T1.DN13309_c0_g4_i8:['(CCAGG/CCTGG)7']
T2.DN60826_c0_g1_i1:['(AG/CT)6', '(CCG/CGG)6']	T3.DN23379_c0_g1_i1:['(AG/CT)6', '(CCG/CGG)7']
T3.DN33169_c0_g1_i1:['(GCA/TGC)5']	T1.DN43863_c1_g1_i1:['(GCA/TGC)6']
T2.DN93837_c0_g1_i1:['(GGA/TCC)8']	T1.DN32621_c0_g1_i1:['(GGA/TCC)7']
T2.DN57616_c0_g1_i1:['(AG/CT)8', '(AAG/CTT)5']	T1.DN30884_c1_g1_i1:['(AG/CT)11', '(AAG/CTT)5']
T2.DN31449_c0_g1_i1:['(CGC/GCG)9']	T2.DN31449_c0_g2_i1:['(CGC/GCG)11']	T3.DN6164_c0_g1_i1:['(CGC/GCG)5']	T1.DN59867_c0_g1_i1:['(CGC/GCG)5']
T2.DN87572_c0_g1_i2:['(CCG/CGG)5']	T2.DN87572_c0_g1_i3:['(CCG/CGG)5']	T1.DN43094_c1_g1_i4:['(CCG/CGG)7']
T2.DN69442_c1_g1_i2:['(CTC/GAG)5', '(CAG/CTG)5']	T1.DN6542_c1_g1_i3:['(CTC/GAG)5', '(CAG/CTG)6']
T2.DN81270_c0_g1_i2:['(CAA/TTG)6']	T2.DN81270_c0_g1_i3:['(CAA/TTG)6']	T1.DN30515_c0_g3_i1:['(CAA/TTG)5']
T3.DN33217_c0_g1_i1:['(CAA/TTG)7']	T1.DN35236_c0_g1_i1:['(CAA/TTG)6']
T3.DN58795_c3_g1_i1:['(CCG/CGG)8']	T3.DN58795_c3_g2_i1:['(CCG/CGG)9']	T3.DN58795_c3_g3_i1:['(CCG/CGG)10']
T3.DN59223_c0_g1_i1:['(GCA/TGC)6']	T1.DN12143_c0_g1_i1:['(GCA/TGC)5']
T2.DN21125_c1_g2_i1:['(AGG/CCT)8']	T2.DN21125_c1_g2_i4:['(AGG/CCT)8']	T1.DN40903_c0_g1_i3:['(AGG/CCT)7']	T1.DN40903_c0_g1_i6:['(AGG/CCT)7']
T1.DN61570_c0_g1_i1:['(AG/CT)19']	T1.DN61570_c0_g2_i1:['(AG/CT)20']	T1.DN61570_c0_g3_i1:['(AG/CT)18']	T1.DN61570_c0_g4_i1:['(AG/CT)21']
T2.DN90625_c0_g1_i1:['(CCA/TGG)7']	T3.DN22079_c0_g1_i1:['(CCA/TGG)5']
T2.DN31884_c0_g1_i1:['(CGC/GCG)8']	T3.DN58418_c0_g1_i1:['(CGC/GCG)6']	T1.DN43050_c2_g6_i1:['(CGC/GCG)6']
T3.DN30400_c0_g1_i1:['(ACC/GGT)5']	T1.DN46147_c0_g1_i1:['(ACC/GGT)6']
T3.DN58807_c0_g1_i1:['(AG/CT)10']	T1.DN51430_c0_g1_i1:['(AG/CT)11']
T2.DN79119_c0_g1_i1:['(CCG/CGG)6']	T3.DN9893_c0_g1_i1:['(CCG/CGG)5']	T3.DN9893_c0_g2_i1:['(CCG/CGG)5']	T1.DN31159_c0_g1_i1:['(CCG/CGG)5']
T2.DN36512_c0_g1_i2:['(CGC/GCG)8']	T2.DN36512_c0_g1_i3:['(CGC/GCG)8']	T3.DN62698_c0_g1_i1:['(CGC/GCG)7']	T3.DN62698_c0_g2_i1:['(CGC/GCG)7']	T3.DN62698_c0_g3_i1:['(CGC/GCG)7']	T1.DN38249_c0_g2_i2:['(CGC/GCG)8']
T3.DN58422_c0_g1_i2:['(GA/TC)13']	T1.DN51311_c0_g1_i1:['(GA/TC)11']
T2.DN64661_c0_g2_i1:['(GCC/GGC)6']	T1.DN49842_c3_g9_i1:['(GCC/GGC)5']
T2.DN81606_c0_g2_i2:['(CGC/GCG)6']	T1.DN26485_c0_g1_i1:['(CGC/GCG)7']
T3.DN44078_c0_g1_i1:['(CAG/CTG)5']	T1.DN48578_c1_g1_i1:['(CAG/CTG)7']
T2.DN73312_c0_g2_i1:['(AG/CT)7', '(GCC/GGC)6']	T1.DN46_c0_g2_i2:['(AG/CT)8', '(GCC/GGC)6']
T2.DN85167_c0_g1_i2:['(GA/TC)11']	T3.DN33178_c0_g3_i1:['(GA/TC)10']	T1.DN43862_c0_g3_i1:['(GA/TC)10']	T1.DN43862_c0_g3_i2:['(GA/TC)10']
T2.DN42386_c6_g4_i2:['(CGC/GCG)5']	T3.DN1097_c0_g1_i3:['(CGC/GCG)6']
T3.DN7328_c0_g2_i1:['(GA/TC)12']	T1.DN33072_c0_g1_i1:['(GA/TC)13']	T1.DN33072_c0_g2_i1:['(GA/TC)14']	T1.DN33072_c0_g3_i1:['(GA/TC)12']
T2.DN64407_c0_g2_i1:['(AG/CT)8']	T3.DN34989_c0_g2_i4:['(AG/CT)10']	T3.DN34989_c0_g2_i6:['(AG/CT)10']	T3.DN34989_c0_g2_i9:['(AG/CT)7']	T1.DN13336_c2_g1_i1:['(AG/CT)10']
T2.DN77642_c1_g1_i2:['(AG/CT)8']	T3.DN18203_c0_g1_i2:['(AG/CT)7']
T3.DN67229_c0_g1_i1:['(CCG/CGG)5']	T1.DN33089_c0_g1_i1:['(CCG/CGG)7']
T2.DN32424_c0_g1_i1:['(AG/CT)7']	T3.DN12739_c0_g1_i1:['(AG/CT)7']	T1.DN56139_c0_g2_i1:['(AG/CT)6']
T2.DN64386_c1_g1_i2:['(AT/AT)8']	T1.DN43112_c0_g5_i4:['(AT/AT)7']
T2.DN30921_c0_g2_i1:['(CGA/TCG)8', '(CGC/GCG)5']	T1.DN5870_c0_g1_i1:['(CGA/TCG)7', '(CGC/GCG)5']
T2.DN64661_c0_g2_i2:['(GCC/GGC)6']	T1.DN49842_c3_g2_i1:['(GCC/GGC)5']	T1.DN49842_c3_g3_i1:['(GCC/GGC)5']
T2.DN30070_c0_g1_i1:['(AGG/CCT)5']	T1.DN46297_c1_g2_i1:['(AGG/CCT)8']
T3.DN56412_c0_g1_i1:['(GCC/GGC)5']	T3.DN56412_c0_g2_i1:['(GCC/GGC)5']	T1.DN3420_c0_g1_i3:['(GCC/GGC)8']	T1.DN3420_c0_g1_i4:['(GCC/GGC)8']
T2.DN78071_c0_g1_i1:['(CGC/GCG)7']	T3.DN16952_c1_g1_i1:['(CGC/GCG)6']	T1.DN31147_c0_g1_i1:['(CGC/GCG)6']
T2.DN30070_c0_g1_i2:['(AGG/CCT)5']	T1.DN46297_c1_g1_i1:['(AGG/CCT)8']
T2.DN21124_c0_g1_i1:['(AG/CT)8']	T3.DN19550_c4_g1_i2:['(AG/CT)8']	T3.DN19550_c4_g1_i3:['(AG/CT)8']	T1.DN54314_c1_g2_i1:['(AG/CT)9']
T2.DN64386_c1_g1_i4:['(AT/AT)8']	T1.DN43112_c0_g5_i1:['(AT/AT)7']
T3.DN51399_c0_g1_i1:['(CCG/CGG)6']	T1.DN24935_c0_g1_i1:['(CCG/CGG)8']
T3.DN25585_c0_g1_i1:['(AGG/CCT)5', '(CGC/GCG)5']	T1.DN14875_c1_g2_i1:['(AGG/CCT)6', '(CGC/GCG)5']
T2.DN34033_c0_g1_i1:['(CA/TG)6']	T3.DN42041_c0_g1_i1:['(CA/TG)8']
T3.DN17274_c0_g1_i1:['(CCG/CGG)5']	T3.DN17274_c0_g2_i1:['(CCG/CGG)5']	T1.DN12694_c0_g1_i1:['(CCG/CGG)6']
T2.DN45382_c0_g2_i1:['(AT/AT)10']	T1.DN38044_c0_g4_i1:['(AT/AT)9']
T2.DN69077_c0_g1_i4:['(GA/TC)15']	T3.DN47217_c0_g1_i4:['(GA/TC)15']	T3.DN47217_c0_g1_i7:['(GA/TC)16']
T2.DN42386_c6_g4_i1:['(CGC/GCG)5']	T3.DN1097_c0_g1_i5:['(CGC/GCG)6']
T3.DN25110_c0_g1_i1:['(AG/CT)6']	T1.DN6678_c0_g1_i1:['(AG/CT)9']	T1.DN6678_c0_g2_i1:['(AG/CT)9']
T3.DN54230_c0_g1_i3:['(ACC/GGT)6']	T1.DN23189_c0_g1_i1:['(ACC/GGT)7']
T3.DN35027_c0_g1_i1:['(AG/CT)8', '(CCG/CGG)7']	T3.DN35027_c0_g1_i4:['(AG/CT)8', '(CCG/CGG)7']	T1.DN10946_c0_g1_i2:['(AG/CT)10', '(CCG/CGG)7']
T2.DN40302_c0_g1_i1:['(ATCG/CGAT)5']	T3.DN59775_c0_g1_i4:['(ATCG/CGAT)5']	T1.DN30806_c1_g3_i4:['(ATCG/CGAT)6']
T2.DN36700_c0_g1_i2:['(AAT/ATT)6']	T1.DN48347_c0_g1_i1:['(AAT/ATT)7']
T3.DN59775_c0_g1_i2:['(ATCG/CGAT)5']	T1.DN30806_c1_g3_i2:['(ATCG/CGAT)6']
T3.DN55044_c0_g1_i1:['(CGC/GCG)5']	T3.DN55044_c0_g2_i1:['(CGC/GCG)5']	T1.DN14204_c0_g1_i1:['(CGC/GCG)7']
T2.DN49375_c0_g1_i5:['(CTC/GAG)9']	T1.DN62561_c0_g2_i1:['(CTC/GAG)8']
T3.DN66519_c0_g1_i1:['(CGC/GCG)7']	T1.DN3183_c0_g1_i1:['(CGC/GCG)11']	T1.DN3183_c0_g2_i1:['(CGC/GCG)9']	T1.DN3183_c0_g4_i1:['(CGC/GCG)10']
T2.DN45069_c0_g1_i2:['(AG/CT)16']	T2.DN45069_c0_g1_i3:['(AG/CT)16']	T1.DN27678_c0_g1_i1:['(AG/CT)11']	T1.DN27678_c0_g1_i3:['(AG/CT)11']
T2.DN97446_c0_g3_i1:['(GTA/TAC)8']	T1.DN337_c11_g1_i10:['(GTA/TAC)15']
T2.DN82996_c0_g1_i1:['(GCC/GGC)6']	T1.DN29646_c0_g1_i1:['(GCC/GGC)5']	T1.DN29646_c0_g2_i1:['(GCC/GGC)5']
T2.DN93843_c0_g1_i1:['(CCG/CGG)5', '(CGC/GCG)5']	T1.DN28285_c0_g1_i1:['(CCG/CGG)6', '(CGC/GCG)5']
T2.DN58530_c0_g1_i1:['(AG/CT)14']	T2.DN58530_c0_g2_i1:['(AG/CT)13']
T3.DN58472_c0_g1_i1:['(CTC/GAG)5', '(CGC/GCG)5']	T1.DN20001_c0_g1_i1:['(CTC/GAG)6', '(CGC/GCG)5']
T3.DN22524_c0_g1_i1:['(CGC/GCG)6']	T1.DN47059_c0_g1_i1:['(CGC/GCG)8']	T1.DN47059_c0_g2_i1:['(CGC/GCG)8']
T2.DN86487_c0_g1_i1:['(GCC/GGC)8']	T1.DN28920_c0_g1_i1:['(GCC/GGC)6']
T2.DN29614_c0_g1_i1:['(GA/TC)7']	T3.DN58073_c0_g1_i1:['(GA/TC)6']
T2.DN82156_c0_g1_i1:['(CCG/CGG)7']	T2.DN82156_c0_g2_i1:['(CCG/CGG)7']	T1.DN1373_c0_g2_i1:['(CCG/CGG)5']
T2.DN82156_c0_g3_i1:['(CCG/CGG)7']	T1.DN1373_c0_g1_i1:['(CCG/CGG)5']
T3.DN52354_c0_g1_i1:['(AG/CT)8']	T1.DN56096_c0_g1_i3:['(AG/CT)9']
T2.DN49060_c0_g1_i1:['(AG/CT)14']	T2.DN49060_c0_g2_i1:['(AG/CT)13']	T2.DN49060_c0_g3_i1:['(AG/CT)15']	T2.DN49060_c0_g4_i1:['(AG/CT)16']	T2.DN49060_c0_g5_i1:['(AG/CT)12']	T1.DN53747_c0_g1_i1:['(AG/CT)12']
T3.DN43547_c0_g1_i1:['(AG/CT)7']	T1.DN23188_c0_g1_i1:['(AG/CT)6']
T3.DN58836_c0_g1_i2:['(ATG/CAT)6']	T1.DN50952_c0_g1_i2:['(ATG/CAT)5']
T3.DN53883_c0_g1_i1:['(CTC/GAG)7']	T1.DN29916_c0_g1_i1:['(CTC/GAG)6']
T2.DN42324_c0_g1_i1:['(GCC/GGC)5']	T2.DN42324_c0_g2_i1:['(GCC/GGC)5']	T3.DN49280_c0_g1_i1:['(GCC/GGC)6']	T1.DN50390_c2_g1_i1:['(GCC/GGC)6']
T3.DN23520_c0_g1_i1:['(GCC/GGC)5']	T1.DN40456_c0_g1_i1:['(GCC/GGC)7']	T1.DN40456_c0_g2_i1:['(GCC/GGC)7']
T3.DN32051_c0_g1_i1:['(GA/TC)7']	T1.DN36982_c0_g1_i1:['(GA/TC)6']
T3.DN19053_c2_g6_i8:['(CGC/GCG)7']	T1.DN43076_c3_g5_i3:['(CGC/GCG)5']
T2.DN93812_c0_g1_i2:['(GCA/TGC)5']	T3.DN62694_c1_g2_i2:['(GCA/TGC)6']
T3.DN40927_c0_g2_i4:['(CTC/GAG)7']	T1.DN16562_c0_g4_i2:['(CTC/GAG)6']
T2.DN41229_c0_g1_i1:['(GA/TC)6']	T3.DN6898_c0_g1_i1:['(GA/TC)6']	T3.DN6898_c0_g2_i1:['(GA/TC)6']	T1.DN26473_c0_g1_i1:['(GA/TC)7']
T3.DN45789_c0_g1_i1:['(CTC/GAG)5']	T1.DN52245_c0_g1_i1:['(CTC/GAG)6']
T2.DN17034_c0_g1_i1:['(GA/TC)9']	T1.DN3626_c0_g1_i1:['(GA/TC)6']
T2.DN17034_c0_g1_i2:['(GA/TC)9']	T1.DN3626_c0_g2_i1:['(GA/TC)6']
T2.DN72094_c0_g1_i7:['(GCA/TGC)6']	T1.DN37878_c2_g2_i4:['(GCA/TGC)7']	T1.DN37878_c2_g2_i6:['(GCA/TGC)7']
T2.DN70785_c0_g3_i1:['(AG/CT)7']	T1.DN56096_c0_g1_i1:['(AG/CT)9']
T2.DN19977_c0_g2_i1:['(AGA/TCT)7']	T3.DN54483_c0_g5_i1:['(AGA/TCT)7']	T1.DN32044_c0_g2_i1:['(AGA/TCT)9']	T1.DN32044_c0_g3_i1:['(AGA/TCT)8']	T1.DN32044_c0_g4_i1:['(AGA/TCT)8']	T1.DN32044_c0_g5_i1:['(AGA/TCT)9']	T1.DN32044_c0_g6_i1:['(AGA/TCT)10']
T3.DN51760_c0_g1_i1:['(AG/CT)7']	T3.DN51760_c0_g2_i1:['(AG/CT)7']	T1.DN56973_c0_g1_i1:['(AG/CT)10']
T3.DN19543_c1_g1_i1:['(CGC/GCG)7']	T1.DN2748_c0_g1_i1:['(CGC/GCG)6']
T2.DN41558_c0_g3_i1:['(CCG/CGG)7']	T3.DN2102_c1_g3_i1:['(CCG/CGG)7']	T1.DN54063_c0_g2_i1:['(CCG/CGG)5']
T2.DN40798_c5_g1_i1:['(GA/TC)8']	T1.DN54351_c1_g1_i7:['(GA/TC)10']
T3.DN58836_c0_g2_i1:['(ATG/CAT)6']	T3.DN58836_c0_g3_i1:['(ATG/CAT)6']	T1.DN50952_c0_g1_i1:['(ATG/CAT)5']
T3.DN33064_c0_g1_i1:['(CGC/GCG)7']	T3.DN33064_c0_g1_i2:['(CGC/GCG)5']	T3.DN33064_c0_g1_i3:['(CGC/GCG)7']	T1.DN13385_c0_g1_i1:['(CGC/GCG)7']
T2.DN30921_c0_g1_i1:['(CGA/TCG)8', '(CGC/GCG)5']	T1.DN5870_c0_g2_i1:['(CGA/TCG)7', '(CGC/GCG)5']
T2.DN86437_c0_g1_i2:['(CGC/GCG)6']	T3.DN1722_c0_g1_i1:['(CGC/GCG)5']
T2.DN40230_c0_g1_i2:['(AG/CT)12']	T1.DN45956_c0_g1_i1:['(AG/CT)15']
T2.DN84584_c0_g2_i2:['(CAA/TTG)5']	T1.DN14697_c0_g2_i1:['(CAA/TTG)6']	T1.DN14697_c0_g3_i1:['(CAA/TTG)6']	T1.DN14697_c0_g4_i1:['(CAA/TTG)6']
T2.DN87297_c0_g1_i1:['(AG/CT)6']	T3.DN54206_c0_g1_i1:['(AG/CT)6']	T1.DN59840_c1_g1_i1:['(AG/CT)12']
T2.DN88668_c0_g2_i1:['(AG/CT)6']	T3.DN13812_c0_g1_i1:['(AG/CT)7']
T2.DN57617_c1_g3_i2:['(AATA/TATT)6']	T2.DN57617_c1_g3_i5:['(AATA/TATT)7']
T1.DN21523_c0_g1_i1:['(GA/TC)16']	T1.DN21523_c0_g3_i1:['(GA/TC)18']	T1.DN21523_c0_g4_i1:['(GA/TC)19']	T1.DN21523_c0_g5_i1:['(GA/TC)21']	T1.DN21523_c0_g6_i1:['(GA/TC)17']
T2.DN74057_c1_g1_i1:['(AG/CT)8']	T3.DN25946_c0_g1_i1:['(AG/CT)7']
T2.DN73915_c0_g1_i1:['(GGA/TCC)5']	T3.DN15509_c0_g1_i1:['(GGA/TCC)5']	T1.DN58116_c0_g1_i1:['(GGA/TCC)6']
T2.DN48306_c0_g1_i1:['(CTC/GAG)9']	T3.DN18476_c2_g1_i1:['(CTC/GAG)8']
T3.DN23135_c0_g1_i1:['(AG/CT)7']	T3.DN23135_c0_g2_i1:['(AG/CT)7']	T1.DN10044_c1_g1_i2:['(AG/CT)16']
T2.DN20135_c1_g1_i1:['(CGC/GCG)5']	T2.DN20135_c1_g1_i3:['(CGC/GCG)5']	T1.DN26800_c1_g1_i1:['(CGC/GCG)6']
T2.DN41159_c1_g3_i1:['(GGA/TCC)6']	T1.DN62852_c0_g1_i1:['(GGA/TCC)9']
T2.DN23006_c0_g3_i1:['(CTC/GAG)8']	T1.DN529_c0_g1_i3:['(CTC/GAG)7']
T2.DN31661_c0_g1_i1:['(AGC/GCT)6']	T3.DN2599_c0_g1_i1:['(AGC/GCT)5']
T2.DN46889_c0_g1_i1:['(GGA/TCC)6']	T2.DN46889_c0_g2_i1:['(GGA/TCC)6']	T3.DN45777_c0_g1_i1:['(GGA/TCC)6']	T1.DN61137_c0_g1_i1:['(GGA/TCC)7']
T2.DN93680_c0_g1_i1:['(CCG/CGG)6']	T3.DN8556_c0_g1_i1:['(CCG/CGG)5']	T3.DN8556_c0_g2_i1:['(CCG/CGG)5']
T2.DN98858_c0_g1_i1:['(GCC/GGC)6']	T2.DN98858_c0_g1_i2:['(GCC/GGC)6']	T3.DN52582_c0_g1_i1:['(GCC/GGC)6']	T1.DN22443_c0_g1_i1:['(GCC/GGC)5']
T3.DN55391_c0_g1_i1:['(CGC/GCG)7']	T1.DN40242_c0_g1_i1:['(CGC/GCG)5']
T2.DN61857_c0_g1_i2:['(AG/CT)7']	T3.DN7629_c0_g1_i2:['(AG/CT)7']	T1.DN16561_c0_g1_i2:['(AG/CT)6']
T2.DN37825_c0_g1_i1:['(GCA/TGC)5']	T2.DN37825_c0_g2_i1:['(GCA/TGC)5']	T1.DN44648_c0_g2_i1:['(GCA/TGC)7']
T2.DN88668_c0_g1_i1:['(AG/CT)6']	T3.DN13812_c0_g1_i2:['(AG/CT)7']
T2.DN44907_c0_g1_i1:['(GA/TC)8']	T1.DN31758_c0_g1_i3:['(GA/TC)7']	T1.DN31758_c0_g1_i4:['(GA/TC)7']	T1.DN31758_c0_g1_i6:['(GA/TC)7']	T1.DN31758_c0_g1_i8:['(GA/TC)7']
T2.DN91507_c0_g1_i1:['(CGC/GCG)7']	T1.DN24527_c0_g1_i1:['(CGC/GCG)8']
T2.DN82790_c0_g1_i1:['(AGA/TCT)6']	T3.DN50581_c0_g1_i1:['(AGA/TCT)6']	T1.DN1419_c0_g1_i1:['(AGA/TCT)5']
T2.DN23875_c0_g1_i1:['(AG/CT)8', '(GA/TC)6']	T1.DN9989_c0_g2_i1:['(AG/CT)6', '(GA/TC)6']
T2.DN54273_c0_g1_i1:['(CCG/CGG)5']	T3.DN28741_c0_g1_i1:['(CCG/CGG)6']	T1.DN64_c0_g2_i1:['(CCG/CGG)5']
T2.DN68031_c0_g1_i1:['(CTC/GAG)6']	T1.DN8273_c1_g1_i1:['(CTC/GAG)7']
T2.DN98356_c0_g1_i1:['(GGA/TCC)5']	T1.DN54020_c0_g1_i1:['(GGA/TCC)6']
T3.DN66466_c0_g1_i1:['(CCG/CGG)5']	T3.DN66466_c0_g2_i1:['(CCG/CGG)5']	T1.DN8228_c0_g2_i1:['(CCG/CGG)6']
T2.DN97462_c0_g1_i1:['(AG/CT)7']	T2.DN97462_c0_g2_i1:['(AG/CT)7']	T3.DN59092_c0_g2_i1:['(AG/CT)7']	T1.DN30538_c2_g1_i1:['(AG/CT)8']
T2.DN68714_c0_g2_i1:['(GA/TC)10']	T3.DN14959_c0_g1_i2:['(GA/TC)9']	T3.DN14959_c0_g1_i3:['(GA/TC)9']	T3.DN14959_c0_g1_i7:['(GA/TC)9']
T2.DN86388_c0_g2_i1:['(GA/TC)10']	T1.DN1135_c0_g1_i1:['(GA/TC)9']
T2.DN83795_c1_g2_i1:['(TCCA/TGGA)6']	T1.DN47264_c0_g1_i1:['(TCCA/TGGA)5']	T1.DN47264_c0_g2_i1:['(TCCA/TGGA)5']
T3.DN28806_c0_g1_i1:['(CGA/TCG)5']	T1.DN6764_c0_g2_i1:['(CGA/TCG)8']
T2.DN37992_c0_g1_i1:['(GAC/GTC)6']	T3.DN16416_c0_g1_i2:['(GAC/GTC)5']	T1.DN54518_c0_g1_i1:['(GAC/GTC)6']
T3.DN18992_c1_g1_i1:['(CCG/CGG)6']	T1.DN58844_c0_g1_i1:['(CCG/CGG)5']
T2.DN49773_c0_g1_i6:['(CGC/GCG)6']	T1.DN41865_c0_g2_i1:['(CGC/GCG)7']
T3.DN44572_c0_g1_i1:['(AG/CT)8', '(CGC/GCG)5']	T1.DN18668_c1_g1_i1:['(AG/CT)11', '(CGC/GCG)5']
T2.DN61857_c0_g1_i3:['(AG/CT)7']	T3.DN7629_c0_g1_i3:['(AG/CT)7']	T1.DN16561_c0_g1_i3:['(AG/CT)6']
T3.DN15142_c1_g1_i1:['(CCG/CGG)7']	T1.DN25394_c0_g1_i1:['(CCG/CGG)6']
T2.DN49375_c0_g1_i3:['(CTC/GAG)9']	T1.DN62561_c0_g2_i2:['(CTC/GAG)8']
T2.DN63156_c0_g1_i1:['(GA/TC)10']	T2.DN63156_c0_g2_i1:['(GA/TC)10']	T1.DN55455_c0_g1_i1:['(GA/TC)20']
T2.DN73496_c0_g3_i1:['(AGC/GCT)6']	T3.DN45811_c0_g3_i1:['(AGC/GCT)6']	T1.DN61339_c0_g1_i1:['(AGC/GCT)7']	T1.DN61339_c0_g2_i1:['(AGC/GCT)7']
T3.DN23301_c0_g1_i1:['(GA/TC)10']	T1.DN10797_c0_g1_i3:['(GA/TC)17']
T2.DN92562_c4_g1_i1:['(AG/CT)7']	T2.DN92562_c4_g2_i1:['(AG/CT)7']	T3.DN30014_c1_g2_i1:['(AG/CT)8']
T2.DN77314_c3_g5_i9:['(ATG/CAT)7']	T1.DN10873_c2_g2_i2:['(ATG/CAT)8']
T2.DN41769_c0_g1_i1:['(GCC/GGC)7']	T3.DN51380_c0_g1_i1:['(GCC/GGC)5']	T1.DN22328_c0_g1_i1:['(GCC/GGC)5']
T3.DN12055_c0_g1_i1:['(CTA/TAG)5']	T3.DN12055_c0_g2_i1:['(CTA/TAG)5']	T1.DN43087_c2_g1_i1:['(CTA/TAG)6']
T2.DN61505_c0_g1_i5:['(CTC/GAG)5']	T1.DN43128_c4_g3_i3:['(CTC/GAG)6']
T2.DN29587_c0_g1_i1:['(ACC/GGT)5']	T3.DN60208_c0_g1_i1:['(ACC/GGT)6']	T3.DN60208_c0_g1_i2:['(ACC/GGT)6']	T1.DN3341_c0_g1_i1:['(ACC/GGT)6']
T2.DN41453_c0_g1_i1:['(AG/CT)8']	T1.DN48617_c0_g2_i1:['(AG/CT)10']
T3.DN31498_c0_g1_i1:['(CGC/GCG)7']	T1.DN10082_c0_g1_i1:['(CGC/GCG)9']	T1.DN10082_c0_g2_i1:['(CGC/GCG)12']	T1.DN10082_c0_g4_i1:['(CGC/GCG)8']
T2.DN36570_c0_g3_i1:['(CGC/GCG)5']	T3.DN7646_c1_g1_i1:['(CGC/GCG)6']	T1.DN48341_c0_g2_i1:['(CGC/GCG)6']
T2.DN28309_c0_g1_i1:['(ATC/GAT)6']	T3.DN11589_c0_g1_i1:['(ATC/GAT)5']	T1.DN33167_c0_g1_i1:['(ATC/GAT)6']	T1.DN33167_c0_g2_i1:['(ATC/GAT)6']
T2.DN77562_c0_g1_i1:['(CCG/CGG)6']	T3.DN41489_c1_g3_i5:['(CCG/CGG)5']	T3.DN41489_c1_g3_i6:['(CCG/CGG)5']
T2.DN45069_c0_g1_i4:['(AG/CT)16']	T1.DN27678_c0_g1_i2:['(AG/CT)11']	T1.DN27678_c0_g1_i7:['(AG/CT)11']
T2.DN87501_c0_g2_i1:['(CCG/CGG)6']	T1.DN59904_c0_g1_i1:['(CCG/CGG)7']	T1.DN59904_c0_g2_i1:['(CCG/CGG)7']
T2.DN86440_c0_g1_i1:['(AG/CT)8']	T3.DN59512_c0_g1_i1:['(AG/CT)6']	T3.DN59512_c0_g2_i1:['(AG/CT)6']	T3.DN59512_c0_g3_i1:['(AG/CT)6']	T3.DN59512_c0_g4_i1:['(AG/CT)6']	T3.DN59512_c0_g5_i1:['(AG/CT)6']	T1.DN38728_c0_g1_i1:['(AG/CT)6']
T1.DN41889_c0_g1_i1:['(AG/CT)15', '(GA/TC)9']	T1.DN41889_c0_g9_i1:['(AG/CT)16', '(GA/TC)9']
T2.DN77314_c3_g5_i3:['(ATG/CAT)7']	T2.DN77314_c3_g5_i7:['(ATG/CAT)7']	T1.DN10873_c2_g2_i3:['(ATG/CAT)8']
T2.DN44009_c0_g1_i1:['(TCA/TGA)6']	T2.DN44009_c0_g2_i1:['(TCA/TGA)6']	T3.DN39018_c0_g1_i1:['(TCA/TGA)7']
T2.DN39605_c1_g1_i1:['(CCG/CGG)7']	T3.DN17248_c0_g1_i1:['(CCG/CGG)7']	T1.DN1330_c0_g1_i1:['(CCG/CGG)6']
T3.DN23891_c0_g1_i1:['(CGC/GCG)5']	T1.DN33757_c1_g1_i1:['(CGC/GCG)6']	T1.DN33757_c1_g2_i1:['(CGC/GCG)6']
T3.DN14987_c1_g2_i1:['(AG/CT)11']	T1.DN21747_c0_g2_i1:['(AG/CT)10']
T3.DN21929_c0_g2_i2:['(CGC/GCG)8']	T1.DN59836_c0_g1_i2:['(CGC/GCG)11']
T2.DN98651_c0_g1_i1:['(GA/TC)10']	T1.DN34002_c0_g1_i1:['(GA/TC)9']
T2.DN90908_c0_g2_i1:['(ACC/GGT)5']	T3.DN31126_c0_g2_i1:['(ACC/GGT)7']
T3.DN52894_c0_g2_i1:['(CAG/CTG)6']	T1.DN34347_c0_g1_i1:['(CAG/CTG)5']
T2.DN45086_c0_g1_i2:['(CCG/CGG)8']	T3.DN34386_c0_g2_i1:['(CCG/CGG)7']	T1.DN54658_c0_g1_i4:['(CCG/CGG)7']
T2.DN37727_c1_g2_i2:['(CGC/GCG)5']	T3.DN7381_c1_g1_i1:['(CGC/GCG)7']	T1.DN10942_c1_g2_i1:['(CGC/GCG)7']
T2.DN40951_c0_g1_i1:['(CTC/GAG)5']	T3.DN42755_c1_g1_i1:['(CTC/GAG)6']	T1.DN62921_c0_g1_i1:['(CTC/GAG)6']
T2.DN31905_c0_g1_i1:['(AT/AT)8']	T1.DN18330_c0_g1_i1:['(AT/AT)9']
T2.DN59221_c0_g1_i1:['(CGA/TCG)5']	T1.DN54847_c0_g1_i1:['(CGA/TCG)6']
T3.DN36276_c0_g1_i1:['(CGC/GCG)7']	T1.DN29917_c0_g1_i1:['(CGC/GCG)8']
T2.DN90503_c0_g1_i2:['(AG/CT)15', '(CAG/CTG)5']	T2.DN90503_c0_g1_i3:['(AG/CT)18', '(CAG/CTG)5']
T3.DN1869_c0_g1_i1:['(GCC/GGC)7']	T1.DN61282_c0_g1_i1:['(GCC/GGC)6']
T3.DN16621_c0_g1_i1:['(AT/AT)9']	T1.DN11235_c0_g1_i1:['(AT/AT)6']
T3.DN6197_c0_g1_i1:['(GCC/GGC)7']	T1.DN48290_c0_g3_i2:['(GCC/GGC)5']
T2.DN71486_c0_g1_i1:['(AG/CT)9']	T2.DN71486_c0_g2_i1:['(AG/CT)9']	T3.DN29993_c0_g3_i1:['(AG/CT)7']	T3.DN29993_c0_g3_i2:['(AG/CT)7']	T1.DN38324_c0_g1_i1:['(AG/CT)8']
T2.DN45086_c0_g1_i1:['(CCG/CGG)8']	T3.DN34386_c0_g2_i6:['(CCG/CGG)7']	T1.DN54658_c0_g1_i2:['(CCG/CGG)7']
T2.DN42351_c0_g1_i1:['(GCC/GGC)6']	T3.DN54486_c1_g1_i1:['(GCC/GGC)6']	T3.DN54486_c1_g2_i1:['(GCC/GGC)8']	T1.DN28032_c0_g1_i1:['(GCC/GGC)7']
T3.DN67829_c0_g1_i1:['(AAAG/CTTT)5']	T1.DN62215_c0_g1_i1:['(AAAG/CTTT)6']
T3.DN49906_c0_g1_i1:['(CGC/GCG)8']	T1.DN36186_c1_g1_i1:['(CGC/GCG)6']
T2.DN93621_c0_g1_i1:['(CCG/CGG)5']	T3.DN24350_c0_g1_i1:['(CCG/CGG)5']	T1.DN43087_c0_g1_i2:['(CCG/CGG)6']	T1.DN43087_c0_g1_i4:['(CCG/CGG)6']
T3.DN6093_c4_g7_i1:['(CGA/TCG)9']	T1.DN16337_c1_g3_i1:['(CGA/TCG)7']
T2.DN92551_c0_g1_i1:['(CAG/CTG)8']	T1.DN48339_c0_g1_i1:['(CAG/CTG)7']
T3.DN19053_c2_g6_i1:['(CGC/GCG)7']	T1.DN43076_c3_g5_i9:['(CGC/GCG)5']
T3.DN45063_c0_g2_i1:['(GCC/GGC)5']	T1.DN8287_c0_g1_i1:['(GCC/GGC)6']
T3.DN55182_c0_g1_i1:['(CCG/CGG)5']	T1.DN2435_c0_g2_i1:['(CCG/CGG)6']
T2.DN93622_c0_g1_i1:['(CCG/CGG)5']	T3.DN51731_c0_g1_i1:['(CCG/CGG)8']	T1.DN32809_c0_g1_i1:['(CCG/CGG)8']
T3.DN21929_c0_g1_i1:['(CGC/GCG)8']	T1.DN59836_c0_g1_i3:['(CGC/GCG)11']
T2.DN41611_c0_g1_i2:['(CGC/GCG)6']	T3.DN21135_c0_g1_i1:['(CGC/GCG)8']
T2.DN90625_c0_g2_i1:['(CCA/TGG)7']	T3.DN22079_c0_g4_i1:['(CCA/TGG)5']
T2.DN54787_c1_g1_i3:['(GA/TC)11']	T1.DN27202_c1_g1_i1:['(GA/TC)10']
T3.DN19053_c2_g6_i7:['(CGC/GCG)7']	T1.DN43076_c3_g5_i2:['(CGC/GCG)5']
T2.DN56794_c0_g1_i1:['(GCA/TGC)6']	T3.DN58066_c0_g1_i1:['(GCA/TGC)5']	T1.DN52521_c2_g1_i1:['(GCA/TGC)5']
T2.DN45319_c0_g1_i1:['(CCG/CGG)8']	T2.DN45319_c0_g2_i1:['(CCG/CGG)8']	T3.DN24703_c0_g1_i1:['(CCG/CGG)5']	T1.DN16328_c0_g1_i1:['(CCG/CGG)5']
T2.DN73598_c0_g1_i1:['(AG/CT)8']	T3.DN60556_c0_g1_i1:['(AG/CT)8']	T1.DN30682_c0_g3_i1:['(AG/CT)7']
T2.DN28680_c0_g1_i1:['(AG/CT)6']	T3.DN31837_c0_g1_i1:['(AG/CT)6']	T1.DN40176_c0_g3_i1:['(AG/CT)8']
T2.DN75548_c0_g1_i1:['(CGC/GCG)6']	T2.DN75548_c0_g2_i1:['(CGC/GCG)6']	T1.DN52716_c0_g1_i1:['(CGC/GCG)5']
T2.DN98929_c0_g1_i1:['(ACC/GGT)5']	T1.DN6723_c0_g2_i1:['(ACC/GGT)7']
T2.DN79737_c0_g2_i1:['(AGG/CCT)6']	T1.DN13553_c0_g2_i1:['(AGG/CCT)5']
T2.DN79737_c0_g1_i1:['(AGG/CCT)6']	T1.DN13553_c0_g1_i1:['(AGG/CCT)5']
T3.DN37538_c0_g1_i1:['(CCG/CGG)7']	T1.DN2607_c0_g1_i1:['(CCG/CGG)5']
T2.DN38979_c0_g1_i4:['(AGG/CCT)6']	T1.DN54722_c0_g2_i1:['(AGG/CCT)5']
T3.DN17359_c0_g1_i1:['(AG/CT)6', '(GA/TC)12']	T3.DN17359_c0_g3_i1:['(AG/CT)6', '(GA/TC)14']	T3.DN17359_c0_g4_i1:['(AG/CT)6', '(GA/TC)16']	T3.DN17359_c0_g6_i1:['(AG/CT)6', '(GA/TC)15']	T1.DN56974_c1_g1_i1:['(AG/CT)6', '(GA/TC)9']
T2.DN13220_c0_g1_i1:['(AAG/CTT)5']	T1.DN1081_c0_g1_i1:['(AAG/CTT)7']	T1.DN1081_c0_g2_i1:['(AAG/CTT)7']
T2.DN45626_c0_g1_i1:['(CGA/TCG)6']	T3.DN33904_c0_g2_i1:['(CGA/TCG)5']
T1.DN47976_c0_g2_i1:['(AT/AT)15']	T1.DN47976_c0_g3_i1:['(AT/AT)13']	T1.DN47976_c0_g4_i1:['(AT/AT)14']	T1.DN47976_c0_g6_i1:['(AT/AT)12']
T2.DN86912_c0_g1_i1:['(GGA/TCC)7']	T2.DN86912_c0_g2_i1:['(GGA/TCC)7']	T1.DN3434_c0_g2_i1:['(GGA/TCC)6']	T1.DN3434_c0_g3_i1:['(GGA/TCC)6']
T3.DN38984_c0_g1_i1:['(AGG/CCT)6']	T1.DN53777_c0_g1_i1:['(AGG/CCT)7']
T3.DN35996_c0_g1_i1:['(CTC/GAG)5']	T1.DN11288_c0_g1_i1:['(CTC/GAG)7']
T3.DN20679_c0_g1_i1:['(AC/GT)9']	T1.DN18800_c0_g1_i1:['(AC/GT)6']	T1.DN18800_c0_g2_i2:['(AC/GT)6']	T1.DN18800_c0_g3_i1:['(AC/GT)6']
T2.DN77314_c3_g5_i2:['(ATG/CAT)7']	T1.DN10873_c2_g1_i1:['(ATG/CAT)8']	T1.DN10873_c2_g2_i4:['(ATG/CAT)8']
T2.DN73248_c0_g1_i1:['(AG/CT)7']	T2.DN73248_c0_g2_i1:['(AG/CT)7']	T3.DN10125_c0_g1_i1:['(AG/CT)6']
T2.DN35977_c0_g1_i2:['(CA/TG)7']	T1.DN2246_c0_g2_i1:['(CA/TG)6']
T3.DN33734_c2_g1_i1:['(AG/CT)14']	T3.DN33734_c2_g1_i3:['(AG/CT)15']	T3.DN33734_c2_g1_i4:['(AG/CT)13']
T2.DN30790_c0_g3_i1:['(GGA/TCC)6']	T3.DN1141_c1_g1_i8:['(GGA/TCC)5']
T2.DN55264_c0_g1_i1:['(CAG/CTG)7']	T2.DN55264_c0_g2_i1:['(CAG/CTG)7']	T3.DN47531_c0_g1_i1:['(CAG/CTG)6']	T1.DN58160_c1_g1_i1:['(CAG/CTG)6']
T2.DN73335_c0_g1_i1:['(TA/TA)6']	T2.DN73335_c0_g2_i1:['(TA/TA)6']	T3.DN4369_c0_g1_i1:['(TA/TA)6']	T1.DN21325_c0_g1_i1:['(TA/TA)7']
T2.DN41411_c0_g1_i3:['(CCG/CGG)6']	T1.DN38265_c0_g1_i3:['(CCG/CGG)5']
T2.DN34907_c0_g1_i3:['(CGC/GCG)6']	T3.DN2061_c0_g1_i1:['(CGC/GCG)5']	T3.DN2061_c0_g1_i6:['(CGC/GCG)5']	T3.DN2061_c0_g1_i9:['(CGC/GCG)5']
T3.DN20295_c0_g1_i2:['(CGC/GCG)7']	T1.DN20243_c0_g1_i1:['(CGC/GCG)5']	T1.DN20243_c0_g1_i2:['(CGC/GCG)5']
T3.DN3825_c0_g1_i1:['(CAG/CTG)6']	T3.DN3825_c0_g3_i1:['(CAG/CTG)6']	T1.DN37719_c0_g1_i1:['(CAG/CTG)5']
T2.DN22158_c1_g1_i4:['(CGC/GCG)5']	T3.DN2463_c0_g1_i3:['(CGC/GCG)6']
T2.DN21334_c0_g1_i1:['(CTC/GAG)6']	T2.DN21334_c0_g2_i1:['(CTC/GAG)6']	T3.DN50824_c0_g1_i1:['(CTC/GAG)6']	T3.DN50824_c0_g2_i1:['(CTC/GAG)6']	T1.DN8980_c0_g1_i1:['(CTC/GAG)5']
T1.DN39754_c1_g1_i1:['(CCG/CGG)8']	T1.DN39754_c1_g2_i1:['(CCG/CGG)9']
T2.DN87093_c2_g2_i2:['(CGC/GCG)7']	T1.DN16326_c0_g2_i1:['(CGC/GCG)6']
T2.DN70715_c1_g1_i1:['(CCG/CGG)8']	T2.DN70715_c1_g1_i2:['(CCG/CGG)8']	T3.DN21962_c0_g1_i2:['(CCG/CGG)9']	T1.DN22005_c0_g1_i1:['(CCG/CGG)5']
T3.DN17823_c2_g1_i1:['(AC/GT)10']	T1.DN40596_c0_g1_i1:['(AC/GT)8']
T2.DN19667_c0_g1_i1:['(GA/TC)9']	T3.DN32004_c0_g1_i1:['(GA/TC)9']	T1.DN48536_c0_g1_i1:['(GA/TC)7']
T2.DN99250_c1_g1_i1:['(CCG/CGG)7']	T1.DN16038_c1_g1_i1:['(CCG/CGG)6']
T3.DN13756_c0_g1_i2:['(GTA/TAC)7']	T1.DN32029_c0_g1_i1:['(GTA/TAC)6']
T2.DN81331_c0_g1_i1:['(AC/GT)9']	T1.DN18800_c0_g2_i1:['(AC/GT)6']
T2.DN99500_c3_g1_i1:['(TCA/TGA)6']	T3.DN32506_c0_g1_i1:['(TCA/TGA)5']	T1.DN3833_c0_g1_i1:['(TCA/TGA)5']
T3.DN34936_c3_g1_i1:['(GCC/GGC)5']	T1.DN21205_c0_g1_i1:['(GCC/GGC)6']
T3.DN20366_c0_g1_i3:['(AGA/TCT)7']	T1.DN24516_c0_g1_i1:['(AGA/TCT)5']
T3.DN7626_c0_g1_i1:['(CGC/GCG)5']	T1.DN53511_c0_g2_i1:['(CGC/GCG)6']
T3.DN9195_c0_g1_i1:['(GCC/GGC)6']	T1.DN40948_c0_g1_i1:['(GCC/GGC)7']
T2.DN57353_c0_g1_i1:['(GAA/TTC)6']	T3.DN40175_c0_g1_i1:['(GAA/TTC)6']	T1.DN58146_c0_g1_i1:['(GAA/TTC)5']
T3.DN54504_c0_g1_i1:['(GA/TC)9']	T1.DN7979_c0_g1_i1:['(GA/TC)7']
T2.DN98584_c0_g2_i2:['(CGC/GCG)6']	T1.DN2835_c0_g1_i1:['(CGC/GCG)7']
T2.DN42453_c4_g2_i1:['(AG/CT)7']	T2.DN42453_c4_g5_i1:['(AG/CT)7']	T2.DN42453_c4_g7_i1:['(AG/CT)7']	T1.DN30530_c0_g3_i1:['(AG/CT)11']
T2.DN51347_c0_g1_i1:['(AC/GT)12']	T3.DN17889_c0_g1_i1:['(AC/GT)6']	T1.DN26449_c0_g1_i1:['(AC/GT)6']
T3.DN9158_c0_g1_i2:['(GA/TC)8']	T1.DN54069_c1_g1_i1:['(GA/TC)6']	T1.DN54069_c1_g1_i2:['(GA/TC)6']
T3.DN31538_c0_g1_i1:['(AC/GT)7']	T1.DN10080_c0_g1_i1:['(AC/GT)9']
T3.DN9221_c2_g1_i1:['(GA/TC)8']	T3.DN9221_c2_g2_i1:['(GA/TC)8']	T3.DN9221_c2_g4_i1:['(GA/TC)8']	T1.DN62832_c0_g1_i1:['(GA/TC)7']
T3.DN18451_c0_g1_i1:['(GGA/TCC)6']	T1.DN53306_c0_g2_i1:['(GGA/TCC)5']
T2.DN70874_c0_g1_i1:['(GA/TC)8']	T3.DN25148_c1_g1_i1:['(GA/TC)7']
T3.DN20366_c0_g1_i6:['(AGA/TCT)7']	T1.DN24516_c0_g2_i1:['(AGA/TCT)5']
T2.DN38194_c0_g1_i1:['(GA/TC)9']	T3.DN50543_c0_g1_i1:['(GA/TC)8']
T1.DN19329_c0_g1_i1:['(AG/CT)21']	T1.DN19329_c0_g1_i3:['(AG/CT)13']
T2.DN98799_c0_g1_i1:['(CA/TG)10']	T3.DN2053_c0_g1_i2:['(CA/TG)11']
T3.DN12318_c0_g1_i2:['(AG/CT)12']	T1.DN38037_c0_g1_i2:['(AG/CT)9']
T2.DN28188_c0_g1_i1:['(GCC/GGC)8']	T3.DN1697_c0_g2_i2:['(GCC/GGC)6']
T2.DN86925_c1_g1_i1:['(CAG/CTG)8']	T3.DN30343_c0_g1_i1:['(CAG/CTG)7']	T1.DN49119_c0_g2_i1:['(CAG/CTG)7']
T2.DN81684_c0_g1_i1:['(CGC/GCG)7']	T3.DN21359_c0_g1_i1:['(CGC/GCG)7']	T1.DN26824_c2_g1_i1:['(CGC/GCG)6']
T2.DN78997_c2_g1_i1:['(AACA/TGTT)5']	T3.DN30482_c0_g1_i1:['(AACA/TGTT)6']
T2.DN70715_c1_g2_i1:['(CCG/CGG)8']	T3.DN21962_c0_g1_i1:['(CCG/CGG)9']
T2.DN37952_c0_g1_i1:['(AG/CT)9']	T1.DN33719_c1_g1_i1:['(AG/CT)8']
T3.DN1088_c0_g2_i1:['(CGC/GCG)6']	T1.DN30569_c3_g2_i2:['(CGC/GCG)7']	T1.DN30569_c3_g2_i3:['(CGC/GCG)7']
T3.DN34934_c4_g1_i3:['(AG/CT)22']	T3.DN34934_c4_g1_i6:['(AG/CT)21']
T3.DN33522_c0_g1_i1:['(CCA/TGG)7']	T3.DN33522_c0_g2_i1:['(CCA/TGG)7']	T1.DN12115_c0_g1_i1:['(CCA/TGG)6']	T1.DN12115_c0_g2_i1:['(CCA/TGG)6']
T2.DN38979_c0_g1_i1:['(AGG/CCT)6']	T3.DN23869_c0_g1_i4:['(AGG/CCT)6']	T1.DN54722_c0_g2_i5:['(AGG/CCT)5']
T2.DN56163_c0_g2_i1:['(AC/GT)8']	T3.DN43337_c0_g1_i1:['(AC/GT)8']	T3.DN43337_c0_g2_i1:['(AC/GT)8']	T1.DN56969_c0_g1_i1:['(AC/GT)9']
T2.DN33984_c0_g1_i2:['(AC/GT)8']	T3.DN839_c0_g1_i1:['(AC/GT)10']	T1.DN21147_c0_g1_i1:['(AC/GT)11']
T3.DN13777_c0_g1_i1:['(GA/TC)9']	T1.DN10144_c0_g1_i1:['(GA/TC)10']
T2.DN38979_c0_g1_i2:['(AGG/CCT)6']	T3.DN23869_c0_g1_i1:['(AGG/CCT)6']	T1.DN54722_c0_g2_i2:['(AGG/CCT)5']
T3.DN36799_c0_g1_i1:['(AGA/TCT)6']	T1.DN37768_c0_g1_i1:['(AGA/TCT)5']
T2.DN15639_c0_g1_i1:['(GA/TC)8']	T3.DN53343_c0_g1_i1:['(GA/TC)8']	T1.DN54964_c0_g1_i1:['(GA/TC)13']	T1.DN54964_c0_g2_i1:['(GA/TC)14']
T3.DN63347_c0_g1_i1:['(GA/TC)9']	T1.DN35909_c0_g1_i1:['(GA/TC)16']
T3.DN17193_c0_g1_i1:['(CA/TG)13']	T1.DN1776_c0_g1_i1:['(CA/TG)11']
T2.DN68079_c0_g1_i1:['(AGA/TCT)5']	T3.DN64230_c0_g1_i1:['(AGA/TCT)6']	T1.DN50485_c0_g2_i1:['(AGA/TCT)5']
T1.DN37915_c2_g1_i1:['(CGC/GCG)7']	T1.DN37915_c2_g2_i1:['(CGC/GCG)5']
T2.DN43336_c0_g1_i1:['(CCG/CGG)8']	T1.DN348_c0_g1_i1:['(CCG/CGG)6']
T2.DN33102_c0_g1_i1:['(CGC/GCG)8']	T2.DN33102_c0_g2_i1:['(CGC/GCG)8']	T1.DN19934_c1_g1_i1:['(CGC/GCG)5']
T3.DN49873_c0_g2_i1:['(AGG/CCT)6']	T1.DN37647_c0_g1_i1:['(AGG/CCT)7']
T2.DN37092_c1_g1_i3:['(GGA/TCC)7']	T1.DN54882_c0_g3_i1:['(GGA/TCC)6']
T3.DN38984_c0_g2_i1:['(AGG/CCT)6']	T1.DN53777_c0_g2_i1:['(AGG/CCT)7']
T3.DN13523_c0_g1_i1:['(AG/CT)9']	T1.DN56094_c1_g1_i1:['(AG/CT)10']	T1.DN56094_c1_g1_i4:['(AG/CT)10']
T2.DN81665_c0_g1_i1:['(AGA/TCT)6']	T3.DN18191_c0_g2_i1:['(AGA/TCT)6']	T1.DN21713_c0_g1_i1:['(AGA/TCT)5']
T3.DN57498_c0_g1_i1:['(CTC/GAG)6']	T1.DN29191_c0_g1_i1:['(CTC/GAG)5']
T2.DN38525_c0_g1_i1:['(GGA/TCC)5']	T3.DN10123_c0_g1_i1:['(GGA/TCC)6']
T2.DN26150_c0_g1_i1:['(AT/AT)8']	T3.DN39195_c0_g1_i1:['(AT/AT)9']	T1.DN62432_c0_g1_i1:['(AT/AT)7']
T2.DN56417_c0_g2_i1:['(CGC/GCG)5']	T1.DN13572_c0_g1_i1:['(CGC/GCG)7']
T3.DN1088_c0_g2_i2:['(CGC/GCG)6']	T1.DN30569_c3_g2_i1:['(CGC/GCG)7']
T2.DN58944_c0_g1_i1:['(GCC/GGC)5']	T3.DN28289_c1_g1_i1:['(GCC/GGC)7']
T2.DN83668_c0_g1_i1:['(CA/TG)7']	T3.DN43098_c0_g1_i1:['(CA/TG)7']	T1.DN57043_c0_g1_i1:['(CA/TG)10']
T3.DN54178_c1_g3_i1:['(CGC/GCG)6']	T1.DN45367_c0_g1_i1:['(CGC/GCG)8']
T3.DN50566_c0_g1_i1:['(CA/TG)10']	T1.DN46418_c0_g1_i1:['(CA/TG)8']
T2.DN22374_c0_g1_i1:['(AC/GT)6']	T3.DN52792_c0_g1_i1:['(AC/GT)8']
T1.DN31387_c0_g1_i1:['(AT/AT)13']	T1.DN31387_c0_g2_i1:['(AT/AT)14']
T2.DN68100_c0_g1_i1:['(AG/CT)8', '(GCC/GGC)5']	T3.DN32486_c0_g1_i1:['(AG/CT)6', '(GCC/GGC)5']	T1.DN62152_c0_g1_i1:['(AG/CT)8', '(GCC/GGC)5']
T1.DN35691_c0_g2_i1:['(AGA/TCT)9']	T1.DN35691_c0_g3_i1:['(AGA/TCT)10']
T2.DN34310_c0_g1_i1:['(AGA/TCT)6']	T2.DN34310_c0_g2_i1:['(AGA/TCT)6']	T3.DN6123_c0_g1_i1:['(AGA/TCT)5']
T2.DN86860_c0_g1_i1:['(AG/CT)8']	T2.DN86860_c0_g2_i1:['(AG/CT)8']	T1.DN49652_c0_g1_i1:['(AG/CT)12']
T3.DN57060_c0_g1_i1:['(CCG/CGG)7']	T1.DN58150_c0_g1_i1:['(CCG/CGG)6']
T2.DN78454_c0_g1_i1:['(AG/CT)8']	T1.DN31336_c0_g2_i1:['(AG/CT)6']
T2.DN31843_c0_g2_i1:['(TA/TA)7']	T1.DN31380_c0_g1_i1:['(TA/TA)6']
T2.DN53066_c0_g1_i1:['(GA/TC)9']	T1.DN24078_c0_g1_i1:['(GA/TC)12']
T3.DN1551_c0_g1_i1:['(GA/TC)15']	T3.DN1551_c0_g1_i3:['(GA/TC)15']	T1.DN33528_c0_g1_i1:['(GA/TC)16']
T3.DN22499_c0_g1_i1:['(CCG/CGG)9']	T1.DN59904_c1_g1_i1:['(CCG/CGG)7']
T2.DN77298_c0_g2_i1:['(GA/TC)13']	T3.DN65288_c0_g2_i1:['(GA/TC)14']	T3.DN65288_c0_g3_i1:['(GA/TC)13']
T1.DN34513_c0_g1_i1:['(AG/CT)16']	T1.DN34513_c0_g2_i1:['(AG/CT)15']
T3.DN2692_c0_g1_i1:['(GCA/TGC)6']	T1.DN39129_c0_g1_i1:['(GCA/TGC)5']
T3.DN67506_c0_g1_i1:['(CCG/CGG)5']	T1.DN47301_c0_g1_i1:['(CCG/CGG)6']
T2.DN67584_c0_g1_i1:['(AG/CT)9']	T3.DN65642_c0_g5_i1:['(AG/CT)10']	T3.DN65642_c0_g6_i1:['(AG/CT)10']	T1.DN42896_c0_g1_i1:['(AG/CT)9']	T1.DN42896_c0_g2_i1:['(AG/CT)9']
T2.DN99429_c0_g1_i1:['(CCG/CGG)6']	T1.DN3141_c0_g1_i1:['(CCG/CGG)7']
T3.DN67456_c0_g1_i1:['(CCA/TGG)7']	T1.DN43863_c1_g2_i3:['(CCA/TGG)6']
T3.DN62535_c0_g1_i1:['(AG/CT)8']	T1.DN12140_c0_g1_i1:['(AG/CT)7']	T1.DN12140_c0_g2_i1:['(AG/CT)7']	T1.DN12140_c0_g3_i1:['(AG/CT)7']
T3.DN997_c0_g1_i1:['(GA/TC)7']	T1.DN50767_c0_g1_i1:['(GA/TC)6']
T3.DN3998_c1_g1_i1:['(AGA/TCT)7']	T1.DN43787_c0_g2_i1:['(AGA/TCT)6']
T3.DN52924_c0_g1_i1:['(CGA/TCG)5']	T1.DN40453_c0_g1_i1:['(CGA/TCG)6']
T3.DN54634_c0_g1_i1:['(CGC/GCG)8']	T3.DN54634_c0_g2_i1:['(CGC/GCG)9']
T2.DN73021_c0_g1_i1:['(AC/GT)7']	T1.DN3102_c0_g1_i1:['(AC/GT)6']	T1.DN3102_c0_g2_i1:['(AC/GT)6']
T1.DN35616_c0_g1_i1:['(AG/CT)20']	T1.DN35616_c0_g2_i1:['(AG/CT)19']
T3.DN43527_c0_g1_i1:['(CGC/GCG)5']	T1.DN40316_c0_g1_i1:['(CGC/GCG)7']
T3.DN62514_c0_g1_i1:['(CCG/CGG)6']	T1.DN21509_c2_g1_i1:['(CCG/CGG)5']
T1.DN37243_c0_g1_i1:['(AG/CT)13']	T1.DN37243_c0_g2_i1:['(AG/CT)22']	T1.DN37243_c0_g3_i1:['(AG/CT)47']	T1.DN37243_c0_g4_i1:['(AG/CT)14']
T3.DN19061_c0_g1_i1:['(CCG/CGG)6']	T1.DN10850_c0_g2_i1:['(CCG/CGG)7']
T1.DN46803_c0_g1_i1:['(AG/CT)17']	T1.DN46803_c0_g2_i1:['(AG/CT)16']
T2.DN29089_c0_g1_i1:['(AGA/TCT)6']	T3.DN48938_c0_g1_i1:['(AGA/TCT)5']
T1.DN50228_c0_g1_i1:['(CCG/CGG)9']	T1.DN50228_c0_g3_i1:['(CCG/CGG)10']
T2.DN60773_c0_g1_i1:['(GCC/GGC)8']	T1.DN3012_c0_g1_i1:['(GCC/GGC)7']
T1.DN11289_c0_g1_i1:['(CCG/CGG)11']	T1.DN11289_c0_g2_i1:['(CCG/CGG)9']	T1.DN11289_c0_g4_i1:['(CCG/CGG)8']
T2.DN65139_c0_g1_i1:['(AT/AT)7']	T2.DN65139_c0_g2_i1:['(AT/AT)7']	T1.DN13105_c0_g1_i1:['(AT/AT)6']
T3.DN19085_c0_g1_i1:['(CA/TG)9']	T1.DN60059_c0_g1_i1:['(CA/TG)10']
T2.DN45444_c0_g1_i1:['(CA/TG)7']	T3.DN36940_c0_g1_i1:['(CA/TG)8']	T1.DN16078_c0_g1_i1:['(CA/TG)7']
T2.DN64179_c0_g1_i1:['(AT/AT)10']	T1.DN53318_c0_g1_i1:['(AT/AT)7']	T1.DN53318_c0_g2_i1:['(AT/AT)7']
T1.DN2789_c1_g2_i1:['(GA/TC)14']	T1.DN2789_c1_g3_i1:['(GA/TC)15']	T1.DN2789_c1_g4_i1:['(GA/TC)13']
T2.DN98567_c0_g1_i1:['(CCG/CGG)9', '(GCC/GGC)5']	T2.DN98567_c0_g2_i1:['(CCG/CGG)10', '(GCC/GGC)5']	T2.DN98567_c0_g3_i1:['(CCG/CGG)8', '(GCC/GGC)5']
T3.DN43675_c0_g1_i1:['(CAG/CTG)7']	T1.DN62811_c0_g1_i1:['(CAG/CTG)6']
T1.DN8376_c0_g1_i1:['(AG/CT)13']	T1.DN8376_c0_g2_i1:['(AG/CT)16']	T1.DN8376_c0_g3_i1:['(AG/CT)14']	T1.DN8376_c0_g4_i1:['(AG/CT)15']
T2.DN37157_c0_g1_i1:['(GA/TC)7']	T3.DN5076_c0_g1_i1:['(GA/TC)6']
T2.DN69249_c0_g1_i1:['(AG/CT)15']	T2.DN69249_c0_g2_i1:['(AG/CT)14']	T2.DN69249_c0_g3_i1:['(AG/CT)13']
T2.DN90344_c0_g1_i1:['(AT/AT)12']	T2.DN90344_c0_g2_i1:['(AT/AT)13']	T2.DN90344_c0_g3_i1:['(AT/AT)14']
T3.DN14795_c0_g2_i1:['(AAG/CTT)14']	T3.DN14795_c0_g2_i2:['(AAG/CTT)13']
T3.DN62944_c0_g1_i1:['(CCG/CGG)6']	T1.DN33108_c0_g1_i1:['(CCG/CGG)5']
T3.DN27318_c0_g1_i1:['(AG/CT)16']	T3.DN27318_c0_g2_i1:['(AG/CT)14']	T3.DN27318_c0_g3_i1:['(AG/CT)15']
T3.DN50267_c0_g1_i1:['(GA/TC)9']	T1.DN52208_c0_g1_i1:['(GA/TC)12']
T3.DN25522_c0_g1_i1:['(GA/TC)15']	T3.DN25522_c0_g2_i1:['(GA/TC)13']	T3.DN25522_c0_g3_i1:['(GA/TC)12']	T3.DN25522_c0_g4_i1:['(GA/TC)14']
T1.DN36015_c0_g1_i1:['(AG/CT)18']	T1.DN36015_c0_g2_i1:['(AG/CT)19']
T3.DN21436_c0_g1_i1:['(GAA/TTC)6']	T1.DN55934_c0_g1_i1:['(GAA/TTC)5']
T1.DN17127_c0_g1_i1:['(AG/CT)15']	T1.DN17127_c0_g5_i1:['(AG/CT)17']	T1.DN17127_c0_g7_i1:['(AG/CT)17']
T1.DN8397_c0_g1_i1:['(AG/CT)19']	T1.DN8397_c0_g2_i1:['(AG/CT)12']	T1.DN8397_c0_g3_i1:['(AG/CT)20']	T1.DN8397_c0_g4_i1:['(AG/CT)17']	T1.DN8397_c0_g5_i1:['(AG/CT)18']
T1.DN60827_c0_g1_i1:['(AG/CT)14']	T1.DN60827_c0_g2_i1:['(AG/CT)15']	T1.DN60827_c0_g3_i1:['(AG/CT)16']	T1.DN60827_c0_g4_i1:['(AG/CT)17']
T2.DN73778_c0_g1_i1:['(TA/TA)7']	T3.DN13614_c0_g1_i1:['(TA/TA)8']	T1.DN48453_c0_g1_i1:['(TA/TA)8']
T2.DN10224_c0_g1_i1:['(GTA/TAC)6']	T1.DN7312_c0_g1_i1:['(GTA/TAC)7']
T2.DN91445_c1_g1_i1:['(GA/TC)6']	T1.DN26203_c1_g1_i1:['(GA/TC)7']
T2.DN96188_c0_g1_i1:['(AG/CT)8']	T3.DN17878_c0_g2_i1:['(AG/CT)12']
T1.DN29583_c0_g2_i1:['(AGA/TCT)9']	T1.DN29583_c0_g4_i1:['(AGA/TCT)8']
T3.DN54173_c2_g1_i1:['(AAG/CTT)8']	T3.DN54173_c2_g2_i1:['(AAG/CTT)13']	T3.DN54173_c2_g3_i1:['(AAG/CTT)9']	T3.DN54173_c2_g4_i1:['(AAG/CTT)10']	T1.DN1400_c1_g1_i1:['(AAG/CTT)8']
T1.DN26127_c0_g1_i1:['(AG/CT)17']	T1.DN26127_c0_g2_i1:['(AG/CT)22']	T1.DN26127_c0_g3_i1:['(AG/CT)23']	T1.DN26127_c0_g4_i1:['(AG/CT)26']	T1.DN26127_c0_g5_i1:['(AG/CT)22']	T1.DN26127_c0_g6_i1:['(AG/CT)24']	T1.DN26127_c0_g7_i1:['(AG/CT)25']	T1.DN26127_c0_g8_i1:['(AG/CT)23']	T1.DN26127_c0_g9_i1:['(AG/CT)21']
T3.DN45018_c0_g2_i1:['(AG/CT)12']	T1.DN42884_c0_g1_i1:['(AG/CT)11']
T1.DN54197_c0_g1_i1:['(GA/TC)16']	T1.DN54197_c0_g2_i1:['(GA/TC)18']	T1.DN54197_c0_g3_i1:['(GA/TC)17']
T3.DN39896_c0_g1_i1:['(GA/TC)10']	T1.DN56729_c0_g1_i1:['(GA/TC)11']
T3.DN42755_c0_g1_i1:['(CCG/CGG)8']	T3.DN42755_c0_g2_i1:['(CCG/CGG)8']	T1.DN53333_c0_g1_i1:['(CCG/CGG)5']	T1.DN53333_c0_g2_i1:['(CCG/CGG)5']
T1.DN48020_c0_g1_i1:['(CCG/CGG)10']	T1.DN48020_c0_g1_i2:['(CCG/CGG)9']
T2.DN44160_c0_g1_i1:['(CGC/GCG)5']	T3.DN15914_c0_g1_i1:['(CGC/GCG)5']	T1.DN43681_c0_g1_i1:['(CGC/GCG)8']	T1.DN54048_c0_g1_i1:['(CGC/GCG)8']
T1.DN32289_c0_g1_i1:['(GA/TC)13']	T1.DN32289_c0_g2_i1:['(GA/TC)14']
T2.DN19929_c0_g1_i1:['(AG/CT)17', '(AC/GT)8']	T2.DN19929_c0_g2_i1:['(AG/CT)18', '(AC/GT)8']	T2.DN19929_c0_g3_i1:['(AG/CT)13', '(AC/GT)8']	T2.DN19929_c0_g4_i1:['(AG/CT)15', '(AC/GT)8']	T2.DN19929_c0_g5_i1:['(AG/CT)14', '(AC/GT)8']	T2.DN19929_c0_g6_i1:['(AG/CT)16', '(AC/GT)8']
T1.DN32047_c0_g1_i1:['(GA/TC)17']	T1.DN32047_c0_g2_i1:['(GA/TC)16']	T1.DN32047_c0_g3_i1:['(GA/TC)18']	T1.DN32047_c0_g4_i1:['(GA/TC)19']	T1.DN32047_c0_g5_i1:['(GA/TC)20']	T1.DN32047_c0_g6_i1:['(GA/TC)13']
T3.DN37035_c0_g1_i1:['(AG/CT)14']	T3.DN37035_c0_g2_i1:['(AG/CT)15']
T1.DN11619_c1_g1_i1:['(AG/CT)13']	T1.DN11619_c1_g2_i1:['(AG/CT)12']
T1.DN56359_c0_g1_i1:['(GGA/TCC)5', '(AG/CT)17']	T1.DN56359_c0_g2_i1:['(GGA/TCC)5', '(AG/CT)16']	T1.DN56359_c0_g3_i1:['(GGA/TCC)5', '(AG/CT)15']
T2.DN25707_c0_g1_i1:['(AG/CT)13']	T2.DN25707_c0_g2_i1:['(AG/CT)14']
T1.DN41454_c0_g1_i1:['(AG/CT)22']	T1.DN41454_c0_g2_i1:['(AG/CT)20']	T1.DN41454_c0_g3_i1:['(AG/CT)21']
T2.DN58656_c0_g1_i1:['(CGC/GCG)8']	T3.DN21604_c0_g1_i1:['(CGC/GCG)5']
T3.DN10680_c0_g1_i1:['(CCG/CGG)9']	T3.DN10680_c0_g2_i1:['(CCG/CGG)10']	T3.DN10680_c0_g3_i1:['(CCG/CGG)8']	T3.DN10680_c0_g4_i1:['(CCG/CGG)11']
T1.DN13849_c0_g1_i1:['(GA/TC)24']	T1.DN13849_c0_g2_i1:['(GA/TC)18']
T1.DN1303_c0_g1_i1:['(AAG/CTT)14']	T1.DN1303_c0_g2_i1:['(AAG/CTT)8']
T2.DN32475_c2_g1_i1:['(CGC/GCG)6']	T1.DN33_c0_g1_i1:['(CGC/GCG)7']	T1.DN33_c0_g3_i1:['(CGC/GCG)7']	T1.DN33_c0_g4_i1:['(CGC/GCG)7']
T3.DN25650_c0_g1_i1:['(CTC/GAG)5']	T1.DN15990_c1_g2_i1:['(CTC/GAG)8']
T3.DN2138_c0_g1_i1:['(GCC/GGC)6']	T1.DN46299_c0_g2_i1:['(GCC/GGC)5']
T2.DN49561_c0_g2_i1:['(AT/AT)14']	T2.DN49561_c0_g3_i1:['(AT/AT)15']	T2.DN49561_c0_g4_i1:['(AT/AT)16']	T2.DN49561_c0_g5_i1:['(AT/AT)12']	T2.DN49561_c0_g6_i1:['(AT/AT)13']
T3.DN45950_c0_g1_i1:['(AG/CT)15']	T3.DN45950_c0_g2_i1:['(AG/CT)14']
T3.DN17359_c0_g2_i1:['(AG/CT)6', '(GA/TC)18']	T3.DN17359_c0_g5_i1:['(AG/CT)6', '(GA/TC)17']
T3.DN23997_c0_g1_i1:['(GA/TC)8']	T1.DN47631_c0_g1_i1:['(GA/TC)7']
T3.DN13597_c0_g1_i1:['(AG/CT)8']	T1.DN36385_c0_g1_i1:['(AG/CT)9']
T3.DN15330_c0_g1_i1:['(CTC/GAG)5']	T1.DN30566_c0_g1_i1:['(CTC/GAG)6']
T1.DN35610_c0_g2_i1:['(GA/TC)23']	T1.DN35610_c0_g3_i1:['(GA/TC)22']
T2.DN50591_c0_g1_i1:['(CCG/CGG)6']	T3.DN16866_c0_g1_i1:['(CCG/CGG)6']	T1.DN6733_c0_g1_i1:['(CCG/CGG)7']
T3.DN51040_c0_g2_i1:['(AG/CT)13']	T3.DN51040_c0_g3_i1:['(AG/CT)12']
T3.DN36049_c0_g1_i1:['(GA/TC)13']	T3.DN36049_c0_g3_i1:['(GA/TC)14']
T3.DN47160_c1_g1_i1:['(CCG/CGG)6']	T1.DN17544_c0_g1_i1:['(CCG/CGG)5']
T1.DN62377_c0_g1_i1:['(AG/CT)22']	T1.DN62377_c0_g2_i1:['(AG/CT)21']
T2.DN97698_c0_g1_i1:['(GCA/TGC)6']	T2.DN97698_c0_g2_i2:['(GCA/TGC)7']
T1.DN19367_c0_g1_i1:['(AG/CT)21']	T1.DN19367_c0_g2_i1:['(AG/CT)22']	T1.DN19367_c0_g3_i1:['(AG/CT)18']	T1.DN19367_c0_g4_i1:['(AG/CT)19']	T1.DN19367_c0_g5_i1:['(AG/CT)20']
T1.DN34066_c0_g1_i1:['(AG/CT)22']	T1.DN34066_c0_g2_i1:['(AG/CT)20']	T1.DN34066_c0_g3_i1:['(AG/CT)23']
T1.DN49462_c0_g1_i1:['(AG/CT)15']	T1.DN49462_c0_g2_i1:['(AG/CT)14']
T1.DN30983_c1_g2_i1:['(GA/TC)24']	T1.DN30983_c1_g3_i1:['(GA/TC)22']	T1.DN30983_c1_g4_i1:['(GA/TC)25']	T1.DN30983_c1_g5_i1:['(GA/TC)23']
T2.DN68122_c0_g1_i1:['(AG/CT)28']	T2.DN68122_c0_g2_i1:['(AG/CT)24']	T2.DN68122_c0_g3_i1:['(AG/CT)27']	T2.DN68122_c0_g4_i1:['(AG/CT)23']	T2.DN68122_c0_g7_i1:['(AG/CT)25']
T1.DN54662_c0_g1_i1:['(CGC/GCG)11']	T1.DN54662_c0_g2_i1:['(CGC/GCG)9']	T1.DN54662_c0_g3_i1:['(CGC/GCG)10']
T1.DN31293_c0_g1_i1:['(AG/CT)12']	T1.DN31293_c0_g2_i1:['(AG/CT)13']
T2.DN90058_c0_g1_i1:['(GCC/GGC)5']	T3.DN52816_c0_g1_i1:['(GCC/GGC)6']	T3.DN52816_c0_g3_i1:['(GCC/GGC)6']
T2.DN68122_c0_g5_i1:['(AG/CT)14']	T2.DN68122_c0_g6_i1:['(AG/CT)19']	T2.DN68122_c0_g9_i1:['(AG/CT)15']
T1.DN61749_c0_g1_i1:['(GA/TC)14']	T1.DN61749_c0_g2_i1:['(GA/TC)13']	T1.DN61749_c0_g3_i1:['(GA/TC)13']	T1.DN61749_c0_g4_i1:['(GA/TC)14']
T1.DN47420_c0_g1_i1:['(GA/TC)15']	T1.DN47420_c0_g2_i1:['(GA/TC)16']
