# Supplementary material for: SSREnricher: a computational approach for large-scale identification of polymorphic microsatellites based on comparative transcriptome analysis
Source: PeerJ. 2020 Jul 2;8:e9372. doi: 10.7717/peerj.9372 (PMC7335497; doi:10.7717/peerj.9372)
Supplement: Supplemental Information 4 [file peerj-08-9372-s004.zip]

Archive with 2 entries (2 files):
- GUI.png
- comandLine.png
